# Supplementary material for: Recombination plasticity in response to temperature variation in reptiles
Source: PLoS Genet. 2025 Aug 4;21(8):e1011772. doi: 10.1371/journal.pgen.1011772 (PMC12342296; doi:10.1371/journal.pgen.1011772)
Supplement: S1 Table — Data obtained from a total of 40 spermatocytes. (XLSX) [file pgen.1011772.s001.xlsx]

## Sheet: Hoja1
S1 Table. COs in P. guibeae for each synaptonemal complex (SC) for individuals (n=2) treated at 28 ºC. Data obtained from a total of 40 spermatocytes.
SC	Length (µm)	Mean MLH1 foci/SC	CO density (MLH1/ µm)
1	130.48	2.03	0.015
2	108.79	1.62	0.015
3	90.97	1.41	0.015
4	111.86	2.03	0.018
5	80.6	1.34	0.017
6	71.74	1.27	0.018
7	64.59	1.07	0.016
8	57.97	1.1	0.019
9	52.15	1.17	0.022
10	48.4	1.07	0.022
11	42.44	1.03	0.024
12	38.36	1	0.026
13	33.6	1.03	0.031
14	29.91	1	0.033
15	26.82	1	0.037
16	21.83	1	0.046
17	17.33	1	0.058
