# Supplementary material for: Recombination plasticity in response to temperature variation in reptiles
Source: PLoS Genet. 2025 Aug 4;21(8):e1011772. doi: 10.1371/journal.pgen.1011772 (PMC12342296; doi:10.1371/journal.pgen.1011772)
Supplement: S2 Table — Data obtained from a total of 50 spermatocytes. (XLSX) [file pgen.1011772.s002.xlsx]

## Sheet: Hoja1
S2 Table. COs in P. guibeae for each synaptonemal complex (SC) for individuals (n=2) treated at 20 ºC. Data obtained from a total of 50 spermatocytes.
SC	Length (µm)	Mean MLH1 foci/SC	CO density (MLH1/ µm)
1	109.63	2.69	0.024
2	88.63	1.71	0.019
3	73.3	1.77	0.024
4	85.14	2.43	0.028
5	66.16	1.46	0.022
6	57.02	1.54	0.027
7	51.22	1.26	0.024
8	46.23	1.46	0.032
9	41.73	1.2	0.029
10	37.43	1.11	0.03
11	33.03	1.08	0.032
12	30.17	1.06	0.035
13	26.83	1.06	0.039
14	24.05	1	0.042
15	20.92	1	0.048
16	17.01	1	0.059
17	13.87	1	0.072
