# Supplementary material for: Recombination plasticity in response to temperature variation in reptiles
Source: PLoS Genet. 2025 Aug 4;21(8):e1011772. doi: 10.1371/journal.pgen.1011772 (PMC12342296; doi:10.1371/journal.pgen.1011772)
Supplement: S3 Table — Data obtained from a total of 50 spermatocytes. (XLSX) [file pgen.1011772.s003.xlsx]

## Sheet: Hoja1
S3 Table. COs in P. guibeae for each synaptonemal complex (SC) for individuals (n=2) treated at 30 ºC. Data obtained from a total of 50 spermatocytes.
SC	Length (µm)	Mean MLH1 foci/SC	CO density (MLH1/ µm)
1	105.03	2.42	0.023
2	92.79	1.87	0.02
3	76.45	1.61	0.021
4	86.8	2.24	0.026
5	64.46	1.52	0.024
6	58.55	1.34	0.023
7	53.01	1.21	0.023
8	46.72	1.08	0.023
9	41.48	1.24	0.03
10	36.32	1.13	0.031
11	32.94	1.02	0.031
12	29.38	1.05	0.036
13	26.64	1.05	0.04
14	23.19	1.05	0.045
15	20.01	1	0.05
16	16.79	1	0.059
17	13.5	1	0.074
