# Supplementary material for: Recombination plasticity in response to temperature variation in reptiles
Source: PLoS Genet. 2025 Aug 4;21(8):e1011772. doi: 10.1371/journal.pgen.1011772 (PMC12342296; doi:10.1371/journal.pgen.1011772)
Supplement: S4 Table — T- test refers to the comparisons with same chromosomes at 28 °C (***p-value < 0.001, **p-value < 0.01). A total of 140 cells were analyzed, distributed as follows: n = 50 cells for 20 °C, n = 40 cells for 28 °C, n = 50 cells for 30 °C. (XLSX) [file pgen.1011772.s004.xlsx]

## Sheet: Hoja1
S4 Table: Chromosome relative positions of MLH1 foci per chromosome and temperature, expressed as a percentage of chromosomal axes length for each arm. T- test refers to the comparisons with same chromosomes at 28 °C (***p-value < 0.001, **p-value < 0.01). A total of 140 cells were analyzed, distributed as follows: n=50 cells for 20 ºC, n=40 cells for 28 ºC, n=50 cells for 30 ºC.
Temperature	Chromosome	MLH1 foci position
20 ºC	1 - 4	58.6 % ***
	5 - 17	0.656
28 ºC	1 - 4	0.692
	5 - 17	0.696
30 ºC	1 - 4	61.1 % **
	5 - 17	0.657
