# Supplementary material for: Recombination plasticity in response to temperature variation in reptiles
Source: PLoS Genet. 2025 Aug 4;21(8):e1011772. doi: 10.1371/journal.pgen.1011772 (PMC12342296; doi:10.1371/journal.pgen.1011772)
Supplement: S5 Table — Gamma values between the first and second MLH1 foci in SCs with two MLH1 foci are represented. A total of 140 cells were analyzed, distributed as follows: n = 50 cells for 20 °C, n = 40 cells for 28 °C, n = 50 cells for 30 °C. (XLSX) [file pgen.1011772.s005.xlsx]

## Sheet: Hoja1
S5 Table. Gamma values were determined for synaptonemal complexes (SCs) with 2 MLH1 foci for each temperature. Gamma values between the first and second MLH1 foci in SCs with two MLH1 foci are represented. A total of 140 cells were analyzed, distributed as follows: n=50 cells for 20 ºC, n=40 cells for 28 ºC, n=50 cells for 30 ºC.
	SCs with 2 MLH1 foci
Temp.	Gamma value
	1st MLH1- 2nd MLH1
20 ºC	6.51
28 ºC	8.35
30 ºC	7.66
