# Supplementary material for: Recombination plasticity in response to temperature variation in reptiles
Source: PLoS Genet. 2025 Aug 4;21(8):e1011772. doi: 10.1371/journal.pgen.1011772 (PMC12342296; doi:10.1371/journal.pgen.1011772)
Supplement: S1 Data — (XLSX) [file pgen.1011772.s008.xlsx]

## Sheet: Fig 1B
Data from Figure 1B: MLH1 foci per cell during the pachytene stage of prophase I
Temeprature (ºC)	Individual (temp_indv)	Foci / cell	Protein
28	28_1	19	MLH1
28	28_1	18	MLH1
28	28_1	25	MLH1
28	28_1	20	MLH1
28	28_1	20	MLH1
28	28_1	22	MLH1
28	28_1	20	MLH1
28	28_1	22	MLH1
28	28_1	22	MLH1
28	28_1	21	MLH1
28	28_1	21	MLH1
28	28_1	19	MLH1
28	28_1	18	MLH1
28	28_1	21	MLH1
28	28_1	20	MLH1
28	28_1	20	MLH1
28	28_1	19	MLH1
28	28_1	23	MLH1
28	28_1	20	MLH1
28	28_1	19	MLH1
28	28_1	19	MLH1
28	28_1	21	MLH1
28	28_1	21	MLH1
28	28_1	23	MLH1
28	28_1	21	MLH1
20	20_1	23	MLH1
20	20_1	23	MLH1
20	20_1	22	MLH1
28	28_1	22	MLH1
28	28_1	21	MLH1
28	28_1	19	MLH1
28	28_1	19	MLH1
28	28_1	19	MLH1
28	28_1	21	MLH1
28	28_1	20	MLH1
28	28_1	18	MLH1
20	20_1	27	MLH1
20	20_1	21	MLH1
20	20_1	22	MLH1
20	20_1	23	MLH1
20	20_1	24	MLH1
20	20_1	22	MLH1
20	20_1	23	MLH1
20	20_1	21	MLH1
20	20_1	24	MLH1
20	20_1	25	MLH1
20	20_1	23	MLH1
20	20_1	22	MLH1
20	20_1	21	MLH1
20	20_1	25	MLH1
20	20_1	24	MLH1
20	20_1	23	MLH1
28	28_1	19	MLH1
28	28_1	20	MLH1
28	28_1	19	MLH1
28	28_1	18	MLH1
28	28_1	22	MLH1
28	28_1	22	MLH1
28	28_1	18	MLH1
28	28_1	20	MLH1
28	28_1	18	MLH1
28	28_1	19	MLH1
20	20_1	22	MLH1
20	20_1	24	MLH1
20	20_1	23	MLH1
20	20_1	23	MLH1
20	20_1	23	MLH1
20	20_1	23	MLH1
20	20_1	21	MLH1
20	20_1	23	MLH1
20	20_1	23	MLH1
20	20_1	24	MLH1
20	20_1	21	MLH1
20	20_1	22	MLH1
20	20_1	22	MLH1
20	20_1	22	MLH1
20	20_1	21	MLH1
20	20_1	23	MLH1
20	20_1	21	MLH1
20	20_1	22	MLH1
20	20_1	23	MLH1
20	20_1	20	MLH1
20	20_1	22	MLH1
28	28_1	20	MLH1
28	28_1	17	MLH1
28	28_1	25	MLH1
28	28_1	22	MLH1
28	28_1	19	MLH1
28	28_1	17	MLH1
28	28_1	25	MLH1
28	28_1	22	MLH1
28	28_1	19	MLH1
20	20_2	24	MLH1
20	20_2	22	MLH1
28	28_2	22	MLH1
28	28_2	21	MLH1
28	28_2	20	MLH1
28	28_2	21	MLH1
28	28_2	23	MLH1
28	28_2	20	MLH1
28	28_2	20	MLH1
28	28_2	19	MLH1
28	28_2	19	MLH1
28	28_2	19	MLH1
28	28_2	19	MLH1
28	28_2	22	MLH1
28	28_2	19	MLH1
28	28_2	21	MLH1
28	28_2	20	MLH1
28	28_2	19	MLH1
28	28_2	20	MLH1
24	24_1	21	MLH1
28	28_1	21	MLH1
28	28_1	23	MLH1
28	28_1	23	MLH1
28	28_1	19	MLH1
28	28_1	19	MLH1
28	28_1	20	MLH1
20	20_2	23	MLH1
20	20_2	24	MLH1
20	20_2	23	MLH1
20	20_2	23	MLH1
20	20_2	20	MLH1
20	20_2	21	MLH1
28	28_1	19	MLH1
28	28_1	21	MLH1
28	28_1	20	MLH1
28	28_1	19	MLH1
28	28_1	22	MLH1
28	28_1	18	MLH1
28	28_1	18	MLH1
28	28_1	20	MLH1
28	28_1	21	MLH1
28	28_1	21	MLH1
28	28_1	19	MLH1
28	28_1	18	MLH1
28	28_1	21	MLH1
28	28_1	18	MLH1
28	28_1	20	MLH1
28	28_1	18	MLH1
28	28_1	20	MLH1
28	28_1	20	MLH1
28	28_1	22	MLH1
28	28_1	19	MLH1
24	24_1	20	MLH1
24	24_1	21	MLH1
24	24_1	21	MLH1
20	20_2	22	MLH1
24	24_1	21	MLH1
24	24_1	20	MLH1
28	28_2	22	MLH1
28	28_2	20	MLH1
28	28_2	20	MLH1
28	28_2	19	MLH1
28	28_2	18	MLH1
28	28_2	20	MLH1
28	28_2	19	MLH1
28	28_2	19	MLH1
28	28_2	21	MLH1
28	28_2	19	MLH1
28	28_2	20	MLH1
24	24_1	19	MLH1
28	28_2	20	MLH1
28	28_2	20	MLH1
28	28_2	20	MLH1
28	28_2	21	MLH1
28	28_2	19	MLH1
28	28_2	19	MLH1
28	28_2	18	MLH1
28	28_2	19	MLH1
28	28_2	20	MLH1
28	28_2	18	MLH1
28	28_2	21	MLH1
28	28_2	19	MLH1
28	28_2	19	MLH1
28	28_2	20	MLH1
28	28_2	21	MLH1
28	28_2	20	MLH1
28	28_2	20	MLH1
28	28_2	19	MLH1
28	28_2	20	MLH1
28	28_2	20	MLH1
28	28_1	23	MLH1
28	28_1	20	MLH1
28	28_1	21	MLH1
28	28_1	20	MLH1
28	28_1	20	MLH1
28	28_1	21	MLH1
28	28_1	22	MLH1
28	28_1	19	MLH1
28	28_1	19	MLH1
28	28_1	21	MLH1
28	28_1	19	MLH1
28	28_2	18	MLH1
28	28_2	19	MLH1
20	20_1	22	MLH1
20	20_1	23	MLH1
20	20_1	22	MLH1
20	20_1	21	MLH1
20	20_1	21	MLH1
24	24_1	21	MLH1
20	20_1	22	MLH1
24	24_1	21	MLH1
24	24_1	20	MLH1
24	24_1	22	MLH1
24	24_1	21	MLH1
24	24_1	22	MLH1
24	24_1	22	MLH1
24	24_1	21	MLH1
24	24_1	20	MLH1
24	24_1	20	MLH1
24	24_1	19	MLH1
24	24_1	19	MLH1
24	24_1	22	MLH1
24	24_1	20	MLH1
24	24_1	20	MLH1
24	24_1	21	MLH1
24	24_1	20	MLH1
24	24_1	19	MLH1
24	24_1	18	MLH1
24	24_1	21	MLH1
24	24_1	19	MLH1
24	24_1	21	MLH1
28	28_2	21	MLH1
28	28_2	17	MLH1
28	28_2	21	MLH1
28	28_2	23	MLH1
28	28_2	22	MLH1
28	28_2	22	MLH1
20	20_2	22	MLH1
20	20_2	23	MLH1
20	20_2	23	MLH1
20	20_2	23	MLH1
28	28_2	20	MLH1
28	28_2	21	MLH1
28	28_2	20	MLH1
28	28_2	20	MLH1
28	28_2	21	MLH1
28	28_2	19	MLH1
28	28_1	19	MLH1
28	28_1	18	MLH1
28	28_1	20	MLH1
28	28_1	20	MLH1
28	28_1	18	MLH1
28	28_1	21	MLH1
28	28_1	18	MLH1
28	28_1	21	MLH1
28	28_1	18	MLH1
28	28_1	22	MLH1
28	28_1	19	MLH1
28	28_1	18	MLH1
28	28_1	19	MLH1
28	28_1	20	MLH1
28	28_1	20	MLH1
28	28_1	22	MLH1
28	28_2	18	MLH1
28	28_2	20	MLH1
28	28_2	20	MLH1
28	28_2	19	MLH1
28	28_2	18	MLH1
28	28_2	19	MLH1
28	28_2	20	MLH1
28	28_2	20	MLH1
28	28_2	20	MLH1
28	28_2	23	MLH1
28	28_2	21	MLH1
28	28_2	20	MLH1
28	28_2	19	MLH1
28	28_2	19	MLH1
28	28_2	20	MLH1
28	28_2	20	MLH1
28	28_2	22	MLH1
28	28_2	19	MLH1
28	28_2	21	MLH1
28	28_2	22	MLH1
28	28_2	22	MLH1
28	28_2	21	MLH1
28	28_2	18	MLH1
28	28_2	20	MLH1
28	28_2	25	MLH1
28	28_2	20	MLH1
28	28_2	18	MLH1
28	28_2	19	MLH1
28	28_2	20	MLH1
28	28_2	20	MLH1
28	28_2	21	MLH1
28	28_2	18	MLH1
28	28_2	21	MLH1
28	28_2	21	MLH1
28	28_2	20	MLH1
28	28_2	22	MLH1
28	28_2	19	MLH1
28	28_2	22	MLH1
24	24_1	20	MLH1
24	24_1	21	MLH1
24	24_1	19	MLH1
24	24_1	21	MLH1
24	24_1	19	MLH1
24	24_1	20	MLH1
24	24_1	20	MLH1
24	24_1	20	MLH1
24	24_1	22	MLH1
24	24_1	21	MLH1
24	24_1	22	MLH1
24	24_1	20	MLH1
24	24_1	21	MLH1
24	24_1	21	MLH1
24	24_1	20	MLH1
24	24_1	19	MLH1
24	24_1	20	MLH1
24	24_1	21	MLH1
24	24_1	20	MLH1
24	24_1	21	MLH1
24	24_1	21	MLH1
24	24_1	19	MLH1
24	24_1	20	MLH1
24	24_1	19	MLH1
24	24_1	20	MLH1
24	24_1	19	MLH1
24	24_1	20	MLH1
24	24_1	20	MLH1
24	24_1	20	MLH1
24	24_1	23	MLH1
24	24_1	21	MLH1
24	24_1	21	MLH1
24	24_1	20	MLH1
24	24_1	20	MLH1
24	24_1	21	MLH1
24	24_1	20	MLH1
24	24_1	20	MLH1
24	24_1	18	MLH1
24	24_1	19	MLH1
24	24_1	19	MLH1
24	24_1	19	MLH1
24	24_1	20	MLH1
24	24_1	20	MLH1
24	24_1	21	MLH1
24	24_1	18	MLH1
24	24_1	18	MLH1
24	24_1	19	MLH1
24	24_1	22	MLH1
24	24_1	19	MLH1
24	24_1	19	MLH1
24	24_1	20	MLH1
24	24_1	21	MLH1
24	24_1	19	MLH1
24	24_1	22	MLH1
24	24_1	19	MLH1
24	24_1	21	MLH1
24	24_1	20	MLH1
24	24_1	22	MLH1
24	24_1	21	MLH1
24	24_1	20	MLH1
24	24_1	19	MLH1
24	24_1	19	MLH1
24	24_1	19	MLH1
24	24_1	20	MLH1
24	24_1	20	MLH1
24	24_1	21	MLH1
24	24_1	20	MLH1
24	24_1	22	MLH1
24	24_1	19	MLH1
24	24_1	22	MLH1
24	24_1	20	MLH1
20	20_2	23	MLH1
20	20_2	22	MLH1
20	20_2	22	MLH1
20	20_2	22	MLH1
20	20_2	23	MLH1
20	20_2	20	MLH1
20	20_2	22	MLH1
20	20_2	19	MLH1
20	20_2	19	MLH1
20	20_2	20	MLH1
20	20_2	25	MLH1
20	20_2	23	MLH1
20	20_2	24	MLH1
20	20_2	21	MLH1
20	20_2	21	MLH1
20	20_2	20	MLH1
20	20_2	20	MLH1
20	20_2	25	MLH1
20	20_2	23	MLH1
20	20_2	24	MLH1
20	20_2	23	MLH1
24	24_1	19	MLH1
24	24_1	18	MLH1
24	24_1	19	MLH1
24	24_1	18	MLH1
20	20_1	25	MLH1
20	20_1	23	MLH1
20	20_1	21	MLH1
20	20_1	23	MLH1
20	20_1	23	MLH1
20	20_1	22	MLH1
20	20_1	21	MLH1
20	20_1	25	MLH1
20	20_1	23	MLH1
20	20_1	22	MLH1
20	20_1	23	MLH1
20	20_1	22	MLH1
20	20_1	23	MLH1
20	20_1	22	MLH1
20	20_1	21	MLH1
20	20_1	23	MLH1
20	20_1	22	MLH1
20	20_1	21	MLH1
20	20_1	24	MLH1
20	20_1	22	MLH1
20	20_1	22	MLH1
20	20_1	22	MLH1
20	20_1	24	MLH1
20	20_1	25	MLH1
20	20_1	23	MLH1
24	24_2	21	MLH1
24	24_2	23	MLH1
24	24_2	24	MLH1
24	24_2	21	MLH1
24	24_2	21	MLH1
24	24_2	18	MLH1
24	24_2	19	MLH1
24	24_2	23	MLH1
24	24_2	21	MLH1
24	24_2	17	MLH1
24	24_2	18	MLH1
24	24_2	21	MLH1
24	24_2	18	MLH1
24	24_2	19	MLH1
24	24_2	22	MLH1
24	24_2	22	MLH1
24	24_2	19	MLH1
24	24_2	21	MLH1
24	24_2	18	MLH1
24	24_2	23	MLH1
24	24_2	23	MLH1
24	24_2	23	MLH1
24	24_2	20	MLH1
24	24_2	22	MLH1
24	24_2	21	MLH1
24	24_2	20	MLH1
24	24_2	18	MLH1
24	24_2	21	MLH1
24	24_2	19	MLH1
24	24_2	22	MLH1
24	24_2	23	MLH1
24	24_2	21	MLH1
24	24_2	20	MLH1
24	24_2	22	MLH1
24	24_2	21	MLH1
24	24_2	19	MLH1
24	24_2	20	MLH1
24	24_2	20	MLH1
30	30_1	22	MLH1
30	30_1	22	MLH1
30	30_1	23	MLH1
30	30_1	21	MLH1
30	30_1	22	MLH1
24	24_2	22	MLH1
24	24_2	20	MLH1
24	24_2	19	MLH1
24	24_2	18	MLH1
24	24_2	22	MLH1
24	24_2	19	MLH1
24	24_2	21	MLH1
24	24_2	18	MLH1
24	24_2	21	MLH1
24	24_2	18	MLH1
24	24_2	21	MLH1
24	24_2	19	MLH1
24	24_2	23	MLH1
24	24_2	22	MLH1
24	24_2	23	MLH1
24	24_2	19	MLH1
24	24_2	19	MLH1
24	24_2	24	MLH1
24	24_2	23	MLH1
24	24_2	21	MLH1
24	24_2	20	MLH1
24	24_2	18	MLH1
24	24_2	19	MLH1
24	24_2	24	MLH1
24	24_2	22	MLH1
24	24_2	21	MLH1
24	24_2	20	MLH1
24	24_2	20	MLH1
24	24_2	24	MLH1
24	24_2	20	MLH1
30	30_1	20	MLH1
30	30_1	22	MLH1
30	30_1	19	MLH1
30	30_1	20	MLH1
30	30_1	21	MLH1
30	30_1	20	MLH1
30	30_1	21	MLH1
30	30_1	23	MLH1
30	30_1	21	MLH1
30	30_1	21	MLH1
30	30_1	22	MLH1
30	30_1	22	MLH1
30	30_1	23	MLH1
22	22_1	21	MLH1
22	22_1	20	MLH1
22	22_1	22	MLH1
22	22_1	23	MLH1
22	22_1	22	MLH1
22	22_1	21	MLH1
22	22_1	21	MLH1
24	24_2	21	MLH1
24	24_2	18	MLH1
24	24_2	21	MLH1
30	30_1	22	MLH1
24	24_2	21	MLH1
24	24_2	22	MLH1
24	24_2	20	MLH1
24	24_2	19	MLH1
24	24_2	18	MLH1
24	24_2	23	MLH1
24	24_2	21	MLH1
24	24_2	20	MLH1
24	24_2	21	MLH1
24	24_2	20	MLH1
24	24_2	19	MLH1
30	30_1	23	MLH1
30	30_1	22	MLH1
30	30_1	25	MLH1
30	30_1	21	MLH1
30	30_1	22	MLH1
30	30_1	24	MLH1
30	30_1	25	MLH1
30	30_1	19	MLH1
30	30_1	22	MLH1
30	30_1	20	MLH1
30	30_1	20	MLH1
30	30_1	19	MLH1
30	30_1	23	MLH1
30	30_1	21	MLH1
30	30_1	19	MLH1
30	30_1	22	MLH1
30	30_1	24	MLH1
30	30_1	21	MLH1
30	30_1	22	MLH1
30	30_1	20	MLH1
30	30_1	22	MLH1
30	30_1	20	MLH1
30	30_1	20	MLH1
30	30_1	23	MLH1
30	30_1	20	MLH1
30	30_1	19	MLH1
30	30_1	21	MLH1
30	30_1	24	MLH1
30	30_1	22	MLH1
30	30_1	20	MLH1
30	30_1	21	MLH1
30	30_1	22	MLH1
30	30_1	23	MLH1
30	30_1	22	MLH1
30	30_1	22	MLH1
30	30_1	24	MLH1
30	30_1	21	MLH1
30	30_1	24	MLH1
30	30_1	21	MLH1
30	30_1	23	MLH1
30	30_1	20	MLH1
30	30_1	19	MLH1
30	30_1	19	MLH1
30	30_1	22	MLH1
30	30_1	22	MLH1
30	30_1	22	MLH1
30	30_1	24	MLH1
30	30_1	24	MLH1
30	30_1	23	MLH1
30	30_1	24	MLH1
30	30_1	23	MLH1
30	30_1	22	MLH1
30	30_1	21	MLH1
30	30_1	21	MLH1
30	30_1	24	MLH1
30	30_1	21	MLH1
30	30_1	23	MLH1
30	30_1	23	MLH1
30	30_1	20	MLH1
30	30_1	22	MLH1
30	30_1	24	MLH1
30	30_1	19	MLH1
30	30_1	18	MLH1
30	30_1	22	MLH1
22	22_1	22	MLH1
30	30_1	20	MLH1
30	30_1	21	MLH1
30	30_1	22	MLH1
30	30_1	22	MLH1
30	30_1	21	MLH1
30	30_1	24	MLH1
30	30_1	23	MLH1
30	30_1	24	MLH1
30	30_1	22	MLH1
22	22_1	20	MLH1
22	22_1	18	MLH1
22	22_1	21	MLH1
22	22_2	24	MLH1
22	22_2	23	MLH1
22	22_1	23	MLH1
22	22_1	19	MLH1
22	22_1	20	MLH1
22	22_1	20	MLH1
22	22_2	24	MLH1
22	22_1	23	MLH1
22	22_1	23	MLH1
22	22_1	20	MLH1
22	22_1	19	MLH1
22	22_1	21	MLH1
22	22_1	21	MLH1
22	22_1	21	MLH1
22	22_1	19	MLH1
22	22_1	19	MLH1
22	22_1	18	MLH1
22	22_1	22	MLH1
22	22_1	20	MLH1
22	22_1	23	MLH1
22	22_1	23	MLH1
22	22_1	23	MLH1
22	22_1	21	MLH1
22	22_1	22	MLH1
22	22_1	20	MLH1
22	22_1	21	MLH1
22	22_1	19	MLH1
22	22_1	18	MLH1
22	22_1	21	MLH1
22	22_1	24	MLH1
22	22_1	25	MLH1
30	30_1	21	MLH1
30	30_1	22	MLH1
30	30_1	22	MLH1
30	30_1	19	MLH1
30	30_1	23	MLH1
30	30_1	21	MLH1
30	30_1	21	MLH1
30	30_1	20	MLH1
22	22_1	20	MLH1
22	22_1	22	MLH1
22	22_1	21	MLH1
22	22_1	21	MLH1
22	22_1	25	MLH1
22	22_1	22	MLH1
22	22_1	21	MLH1
22	22_1	18	MLH1
22	22_1	21	MLH1
22	22_1	23	MLH1
22	22_1	23	MLH1
22	22_1	23	MLH1
22	22_1	24	MLH1
22	22_1	24	MLH1
22	22_1	23	MLH1
22	22_1	23	MLH1
22	22_1	20	MLH1
22	22_1	19	MLH1
22	22_1	25	MLH1
22	22_1	22	MLH1
22	22_1	22	MLH1
22	22_1	24	MLH1
22	22_1	22	MLH1
22	22_1	20	MLH1
22	22_1	23	MLH1
22	22_1	25	MLH1
22	22_1	18	MLH1
22	22_1	23	MLH1
22	22_1	23	MLH1
22	22_1	24	MLH1
22	22_1	23	MLH1
22	22_1	23	MLH1
22	22_1	21	MLH1
22	22_1	22	MLH1
22	22_1	20	MLH1
22	22_1	25	MLH1
22	22_1	20	MLH1
22	22_1	19	MLH1
22	22_1	18	MLH1
22	22_1	22	MLH1
22	22_1	22	MLH1
22	22_1	23	MLH1
22	22_1	19	MLH1
22	22_1	21	MLH1
22	22_1	23	MLH1
22	22_1	22	MLH1
22	22_1	24	MLH1
22	22_1	18	MLH1
22	22_1	22	MLH1
22	22_1	24	MLH1
22	22_1	23	MLH1
22	22_1	18	MLH1
22	22_1	23	MLH1
22	22_1	20	MLH1
22	22_1	22	MLH1
22	22_1	23	MLH1
22	22_1	23	MLH1
22	22_1	23	MLH1
22	22_1	20	MLH1
22	22_1	24	MLH1
22	22_1	22	MLH1
22	22_1	23	MLH1
22	22_1	21	MLH1
22	22_1	19	MLH1
22	22_1	19	MLH1
22	22_1	18	MLH1
26	26_2	23	MLH1
26	26_2	19	MLH1
26	26_2	19	MLH1
26	26_2	22	MLH1
26	26_2	22	MLH1
26	26_2	22	MLH1
26	26_2	19	MLH1
26	26_2	23	MLH1
26	26_2	24	MLH1
26	26_2	22	MLH1
26	26_2	20	MLH1
26	26_2	22	MLH1
26	26_2	19	MLH1
26	26_2	18	MLH1
26	26_2	20	MLH1
26	26_2	22	MLH1
26	26_2	20	MLH1
26	26_2	21	MLH1
26	26_1	17	MLH1
26	26_2	22	MLH1
26	26_1	19	MLH1
26	26_1	17	MLH1
26	26_1	22	MLH1
26	26_1	22	MLH1
26	26_1	21	MLH1
26	26_1	20	MLH1
26	26_1	21	MLH1
26	26_1	17	MLH1
26	26_1	18	MLH1
26	26_1	18	MLH1
26	26_1	21	MLH1
26	26_2	20	MLH1
26	26_1	18	MLH1
26	26_1	17	MLH1
26	26_1	18	MLH1
26	26_1	21	MLH1
26	26_1	23	MLH1
26	26_1	22	MLH1
26	26_1	21	MLH1
26	26_1	20	MLH1
26	26_1	17	MLH1
26	26_1	20	MLH1
26	26_1	19	MLH1
26	26_1	18	MLH1
22	22_1	23	MLH1
22	22_1	23	MLH1
22	22_1	23	MLH1
22	22_1	20	MLH1
22	22_1	24	MLH1
22	22_1	22	MLH1
22	22_1	23	MLH1
22	22_1	21	MLH1
22	22_1	19	MLH1
22	22_1	19	MLH1
22	22_1	18	MLH1
30	30_2	22	MLH1
30	30_2	20	MLH1
30	30_2	22	MLH1
30	30_2	24	MLH1
30	30_2	22	MLH1
30	30_2	22	MLH1
30	30_2	20	MLH1
26	26_2	22	MLH1
26	26_1	22	MLH1
26	26_1	21	MLH1
26	26_1	20	MLH1
26	26_1	20	MLH1
26	26_1	23	MLH1
26	26_1	21	MLH1
26	26_1	20	MLH1
26	26_1	19	MLH1
26	26_1	20	MLH1
26	26_1	21	MLH1
26	26_1	21	MLH1
26	26_1	21	MLH1
26	26_1	19	MLH1
26	26_1	18	MLH1
26	26_1	19	MLH1
26	26_1	21	MLH1
26	26_1	20	MLH1
26	26_1	21	MLH1
26	26_1	22	MLH1
26	26_1	19	MLH1
26	26_1	20	MLH1
26	26_1	21	MLH1
26	26_1	21	MLH1
26	26_1	22	MLH1
26	26_1	23	MLH1
26	26_1	19	MLH1
26	26_1	20	MLH1
26	26_1	24	MLH1
26	26_1	20	MLH1
26	26_1	23	MLH1
26	26_1	24	MLH1
26	26_1	19	MLH1
26	26_1	22	MLH1
26	26_1	24	MLH1
26	26_1	22	MLH1
26	26_1	19	MLH1
26	26_1	19	MLH1
26	26_1	19	MLH1
26	26_1	20	MLH1
26	26_1	24	MLH1
26	26_1	21	MLH1
26	26_1	21	MLH1
26	26_1	20	MLH1
26	26_1	19	MLH1
26	26_1	22	MLH1
26	26_1	22	MLH1
26	26_1	21	MLH1
26	26_1	23	MLH1
26	26_1	22	MLH1
26	26_1	20	MLH1
26	26_1	20	MLH1
26	26_1	22	MLH1
26	26_1	21	MLH1
26	26_1	22	MLH1
26	26_1	24	MLH1
26	26_1	22	MLH1
26	26_1	22	MLH1
26	26_1	21	MLH1
26	26_1	20	MLH1
26	26_1	19	MLH1
26	26_1	18	MLH1
26	26_1	19	MLH1
26	26_1	20	MLH1
26	26_1	22	MLH1
26	26_1	18	MLH1
26	26_1	19	MLH1
26	26_1	20	MLH1
30	30_2	22	MLH1
30	30_2	19	MLH1
30	30_2	19	MLH1
30	30_2	21	MLH1
30	30_2	22	MLH1
30	30_2	22	MLH1
30	30_2	23	MLH1
30	30_2	20	MLH1
30	30_2	21	MLH1
30	30_2	22	MLH1
30	30_2	22	MLH1
30	30_2	21	MLH1
30	30_2	24	MLH1
30	30_2	21	MLH1
30	30_2	22	MLH1
30	30_2	21	MLH1
30	30_2	23	MLH1
30	30_2	20	MLH1
30	30_2	23	MLH1
30	30_2	22	MLH1
30	30_2	20	MLH1
30	30_2	21	MLH1
30	30_2	23	MLH1
30	30_2	24	MLH1
30	30_2	22	MLH1
30	30_2	24	MLH1
30	30_2	21	MLH1
30	30_2	21	MLH1
30	30_2	20	MLH1
30	30_2	23	MLH1
30	30_2	21	MLH1
30	30_2	21	MLH1
30	30_2	21	MLH1
30	30_2	22	MLH1
30	30_2	22	MLH1
30	30_2	20	MLH1
30	30_2	24	MLH1
30	30_2	24	MLH1
30	30_2	24	MLH1
30	30_2	21	MLH1
30	30_2	21	MLH1
30	30_2	21	MLH1
30	30_2	21	MLH1
30	30_2	20	MLH1
30	30_2	22	MLH1
30	30_2	22	MLH1
30	30_2	22	MLH1
30	30_2	21	MLH1
30	30_2	21	MLH1
30	30_2	23	MLH1
30	30_2	22	MLH1
30	30_2	21	MLH1
30	30_2	21	MLH1
30	30_2	20	MLH1
30	30_2	21	MLH1
30	30_2	23	MLH1
30	30_2	22	MLH1
30	30_2	21	MLH1
30	30_2	21	MLH1
30	30_2	20	MLH1
30	30_2	20	MLH1
30	30_2	22	MLH1
30	30_2	22	MLH1
30	30_2	19	MLH1
30	30_2	20	MLH1
30	30_2	22	MLH1
26	26_2	19	MLH1
26	26_2	18	MLH1
26	26_2	20	MLH1
26	26_2	19	MLH1
26	26_2	17	MLH1
26	26_2	19	MLH1
26	26_2	19	MLH1
26	26_2	20	MLH1
26	26_2	20	MLH1
26	26_2	20	MLH1
26	26_2	18	MLH1
26	26_2	19	MLH1
26	26_2	21	MLH1
26	26_2	20	MLH1
26	26_2	19	MLH1
26	26_2	18	MLH1
26	26_2	20	MLH1
26	26_2	20	MLH1
26	26_2	21	MLH1
26	26_2	21	MLH1
26	26_2	20	MLH1
26	26_2	19	MLH1
26	26_2	21	MLH1
26	26_2	19	MLH1
26	26_2	17	MLH1
26	26_2	18	MLH1
26	26_2	19	MLH1
26	26_2	19	MLH1
26	26_2	20	MLH1
26	26_2	21	MLH1
26	26_2	20	MLH1
26	26_2	18	MLH1
26	26_2	20	MLH1
26	26_2	18	MLH1
26	26_2	18	MLH1
22	22_2	20	MLH1
22	22_2	22	MLH1
22	22_2	24	MLH1
22	22_2	21	MLH1
22	22_2	21	MLH1
22	22_2	21	MLH1
22	22_2	21	MLH1
22	22_2	21	MLH1
22	22_2	22	MLH1
22	22_2	18	MLH1
22	22_2	23	MLH1
22	22_2	20	MLH1
22	22_2	22	MLH1
22	22_2	21	MLH1
22	22_2	22	MLH1
22	22_2	19	MLH1
22	22_2	19	MLH1
22	22_2	21	MLH1
22	22_2	22	MLH1
22	22_2	21	MLH1
22	22_2	21	MLH1
22	22_2	22	MLH1
22	22_2	21	MLH1
22	22_2	20	MLH1
22	22_2	19	MLH1
22	22_2	21	MLH1
22	22_2	20	MLH1
22	22_2	19	MLH1
22	22_2	22	MLH1
22	22_2	19	MLH1
22	22_2	19	MLH1
22	22_2	21	MLH1
22	22_2	19	MLH1
22	22_2	19	MLH1
22	22_2	21	MLH1
22	22_2	19	MLH1
22	22_2	20	MLH1
22	22_2	19	MLH1
22	22_2	20	MLH1
22	22_2	20	MLH1
22	22_2	19	MLH1
22	22_2	19	MLH1
22	22_2	18	MLH1
22	22_2	21	MLH1
22	22_2	23	MLH1
22	22_2	20	MLH1
22	22_2	21	MLH1
22	22_2	21	MLH1
22	22_2	19	MLH1
22	22_2	19	MLH1
22	22_2	22	MLH1
22	22_2	23	MLH1
22	22_2	21	MLH1
22	22_2	21	MLH1
22	22_2	22	MLH1
22	22_2	23	MLH1
22	22_2	21	MLH1
22	22_2	20	MLH1
22	22_2	21	MLH1
22	22_2	21	MLH1
22	22_2	23	MLH1
22	22_2	23	MLH1
22	22_2	22	MLH1
22	22_2	21	MLH1
30	30_2	22	MLH1
30	30_2	22	MLH1
30	30_2	23	MLH1
30	30_2	23	MLH1
30	30_2	24	MLH1
30	30_2	22	MLH1
30	30_2	21	MLH1
30	30_2	24	MLH1
22	22_2	22	MLH1
22	22_2	20	MLH1
22	22_2	21	MLH1
22	22_2	24	MLH1
22	22_2	24	MLH1
22	22_2	22	MLH1
22	22_2	22	MLH1
22	22_2	21	MLH1
22	22_2	21	MLH1
22	22_2	22	MLH1
22	22_2	20	MLH1
22	22_2	24	MLH1
22	22_2	22	MLH1
22	22_2	21	MLH1
22	22_2	22	MLH1
22	22_2	22	MLH1
22	22_2	20	MLH1
22	22_2	21	MLH1
22	22_2	21	MLH1
22	22_2	23	MLH1
22	22_2	23	MLH1
22	22_2	22	MLH1
22	22_2	21	MLH1
22	22_2	21	MLH1
30	30_2	21	MLH1
30	30_2	22	MLH1
30	30_2	23	MLH1
30	30_2	24	MLH1
30	30_2	21	MLH1
30	30_2	22	MLH1
30	30_2	22	MLH1
30	30_2	23	MLH1
30	30_2	23	MLH1
30	30_2	26	MLH1
30	30_2	24	MLH1
30	30_2	24	MLH1
30	30_2	22	MLH1
30	30_2	23	MLH1
30	30_2	23	MLH1
30	30_2	23	MLH1
30	30_2	24	MLH1
30	30_2	23	MLH1
30	30_2	22	MLH1
30	30_2	21	MLH1
30	30_2	23	MLH1
30	30_2	22	MLH1
30	30_2	21	MLH1
30	30_2	23	MLH1
30	30_2	26	MLH1
30	30_2	23	MLH1
30	30_2	23	MLH1
30	30_2	23	MLH1
30	30_2	25	MLH1
20	20_1	19	MLH1
20	20_1	22	MLH1
20	20_1	23	MLH1
20	20_1	24	MLH1
20	20_1	25	MLH1
20	20_1	24	MLH1
20	20_1	20	MLH1
20	20_1	25	MLH1
20	20_1	26	MLH1
20	20_1	26	MLH1
20	20_1	25	MLH1
20	20_1	22	MLH1
20	20_1	26	MLH1
20	20_1	23	MLH1
20	20_1	24	MLH1
20	20_1	27	MLH1
20	20_1	25	MLH1
20	20_1	24	MLH1
20	20_1	27	MLH1
20	20_1	25	MLH1
20	20_1	24	MLH1
20	20_1	24	MLH1
20	20_1	24	MLH1
20	20_1	24	MLH1
20	20_1	23	MLH1
20	20_1	24	MLH1
20	20_1	21	MLH1
20	20_1	26	MLH1
20	20_1	22	MLH1
20	20_1	24	MLH1
20	20_1	23	MLH1
20	20_1	24	MLH1
20	20_1	22	MLH1
20	20_1	24	MLH1
20	20_1	24	MLH1
30	30_2	22	MLH1
30	30_2	23	MLH1
30	30_2	22	MLH1
30	30_2	23	MLH1
30	30_2	22	MLH1
30	30_2	23	MLH1
30	30_2	24	MLH1
30	30_2	21	MLH1
30	30_2	23	MLH1
30	30_2	23	MLH1
30	30_2	22	MLH1
28	28_1	21	MLH1
28	28_1	23	MLH1
28	28_1	20	MLH1
28	28_1	22	MLH1
28	28_1	23	MLH1
28	28_1	22	MLH1
28	28_1	21	MLH1
28	28_1	22	MLH1
28	28_1	20	MLH1
28	28_1	22	MLH1
28	28_1	20	MLH1
28	28_1	21	MLH1
28	28_1	22	MLH1
28	28_1	21	MLH1
28	28_1	21	MLH1
28	28_1	19	MLH1
28	28_1	22	MLH1
28	28_1	20	MLH1
28	28_1	19	MLH1
28	28_1	20	MLH1
28	28_1	20	MLH1
28	28_1	21	MLH1
28	28_1	21	MLH1
28	28_1	21	MLH1
28	28_1	22	MLH1
20	20_2	19	MLH1
20	20_2	22	MLH1
20	20_2	23	MLH1
20	20_2	24	MLH1
20	20_2	25	MLH1
20	20_2	24	MLH1
20	20_2	20	MLH1
20	20_2	25	MLH1
20	20_2	26	MLH1
20	20_2	26	MLH1
20	20_2	25	MLH1
20	20_2	22	MLH1
20	20_2	26	MLH1
20	20_2	23	MLH1
20	20_2	24	MLH1
20	20_2	26	MLH1
20	20_2	25	MLH1
20	20_2	24	MLH1
20	20_2	27	MLH1
20	20_2	25	MLH1
20	20_2	24	MLH1
20	20_2	24	MLH1
20	20_2	24	MLH1
20	20_2	24	MLH1
20	20_2	23	MLH1
20	20_2	23	MLH1
20	20_2	22	MLH1
20	20_2	21	MLH1
20	20_2	22	MLH1
20	20_2	23	MLH1
20	20_2	24	MLH1
20	20_2	22	MLH1
20	20_2	19	MLH1
20	20_2	23	MLH1
20	20_2	21	MLH1
30	30_1	23	MLH1
30	30_1	24	MLH1
30	30_1	21	MLH1

## Sheet: Fig 1C
Data from Figure 1C: MLH1 foci per bivalent during pachyene stage of prophase I
Temperature (ºC)	Foci / bivalent	Chromosome number	Protein
28	1	1	MLH1
28	1	2	MLH1
28	1	3	MLH1
28	2	4	MLH1
28	1	5	MLH1
28	1	6	MLH1
28	1	7	MLH1
28	1	8	MLH1
28	1	9	MLH1
28	1	10	MLH1
28	1	11	MLH1
28	1	12	MLH1
28	1	13	MLH1
28	1	14	MLH1
28	2	15	MLH1
28	1	16	MLH1
28	1	17	MLH1
28	1	1	MLH1
28	1	2	MLH1
28	1	3	MLH1
28	1	4	MLH1
28	1	5	MLH1
28	1	6	MLH1
28	1	7	MLH1
28	1	8	MLH1
28	1	9	MLH1
28	1	10	MLH1
28	2	11	MLH1
28	1	12	MLH1
28	1	13	MLH1
28	1	14	MLH1
28	1	15	MLH1
28	1	16	MLH1
28	1	17	MLH1
28	1	1	MLH1
28	1	2	MLH1
28	1	3	MLH1
28	1	4	MLH1
28	3	5	MLH1
28	2	6	MLH1
28	2	7	MLH1
28	2	8	MLH1
28	1	9	MLH1
28	1	10	MLH1
28	3	11	MLH1
28	1	12	MLH1
28	1	13	MLH1
28	1	14	MLH1
28	1	15	MLH1
28	1	16	MLH1
28	2	17	MLH1
28	1	1	MLH1
28	1	2	MLH1
28	1	3	MLH1
28	1	4	MLH1
28	1	5	MLH1
28	1	6	MLH1
28	1	7	MLH1
28	1	8	MLH1
28	1	9	MLH1
28	2	10	MLH1
28	1	11	MLH1
28	1	12	MLH1
28	2	13	MLH1
28	1	14	MLH1
28	1	15	MLH1
28	1	16	MLH1
28	2	17	MLH1
28	1	1	MLH1
28	1	2	MLH1
28	1	3	MLH1
28	1	4	MLH1
28	1	5	MLH1
28	2	6	MLH1
28	1	7	MLH1
28	2	8	MLH1
28	1	9	MLH1
28	1	10	MLH1
28	1	11	MLH1
28	1	12	MLH1
28	2	13	MLH1
28	1	14	MLH1
28	1	15	MLH1
28	1	16	MLH1
28	1	17	MLH1
28	1	1	MLH1
28	2	2	MLH1
28	2	3	MLH1
28	1	4	MLH1
28	2	5	MLH1
28	1	6	MLH1
28	2	7	MLH1
28	1	8	MLH1
28	1	9	MLH1
28	2	10	MLH1
28	1	11	MLH1
28	1	12	MLH1
28	1	13	MLH1
28	1	14	MLH1
28	1	15	MLH1
28	1	16	MLH1
28	1	17	MLH1
28	1	1	MLH1
28	1	2	MLH1
28	1	3	MLH1
28	1	4	MLH1
28	2	5	MLH1
28	1	6	MLH1
28	1	7	MLH1
28	2	8	MLH1
28	2	9	MLH1
28	1	10	MLH1
28	1	11	MLH1
28	1	12	MLH1
28	1	13	MLH1
28	1	14	MLH1
28	1	15	MLH1
28	1	16	MLH1
28	1	17	MLH1
28	1	1	MLH1
28	1	2	MLH1
28	1	3	MLH1
28	1	4	MLH1
28	1	5	MLH1
28	1	6	MLH1
28	1	7	MLH1
28	2	8	MLH1
28	1	9	MLH1
28	2	10	MLH1
28	1	11	MLH1
28	1	12	MLH1
28	1	13	MLH1
28	2	14	MLH1
28	2	15	MLH1
28	2	16	MLH1
28	1	17	MLH1
28	1	1	MLH1
28	1	2	MLH1
28	1	3	MLH1
28	2	4	MLH1
28	1	5	MLH1
28	1	6	MLH1
28	1	7	MLH1
28	1	8	MLH1
28	1	9	MLH1
28	1	10	MLH1
28	1	11	MLH1
28	1	12	MLH1
28	2	13	MLH1
28	2	14	MLH1
28	2	15	MLH1
28	2	16	MLH1
28	1	17	MLH1
28	1	1	MLH1
28	1	2	MLH1
28	1	3	MLH1
28	2	4	MLH1
28	1	5	MLH1
28	1	6	MLH1
28	2	7	MLH1
28	1	8	MLH1
28	1	9	MLH1
28	1	10	MLH1
28	1	11	MLH1
28	1	12	MLH1
28	3	13	MLH1
28	1	14	MLH1
28	1	15	MLH1
28	1	16	MLH1
28	1	17	MLH1
28	1	1	MLH1
28	1	2	MLH1
28	1	3	MLH1
28	2	4	MLH1
28	1	5	MLH1
28	1	6	MLH1
28	2	7	MLH1
28	1	8	MLH1
28	2	9	MLH1
28	1	10	MLH1
28	1	11	MLH1
28	1	12	MLH1
28	1	13	MLH1
28	1	14	MLH1
28	2	15	MLH1
28	1	16	MLH1
28	1	17	MLH1
28	1	1	MLH1
28	1	2	MLH1
28	1	3	MLH1
28	1	4	MLH1
28	1	5	MLH1
28	1	6	MLH1
28	1	7	MLH1
28	1	8	MLH1
28	1	9	MLH1
28	1	10	MLH1
28	1	11	MLH1
28	1	12	MLH1
28	2	13	MLH1
28	1	14	MLH1
28	1	15	MLH1
28	2	16	MLH1
28	1	17	MLH1
28	1	1	MLH1
28	1	2	MLH1
28	1	3	MLH1
28	1	4	MLH1
28	1	5	MLH1
28	1	6	MLH1
28	2	7	MLH1
28	1	8	MLH1
28	1	9	MLH1
28	1	10	MLH1
28	1	11	MLH1
28	1	12	MLH1
28	1	13	MLH1
28	1	14	MLH1
28	1	15	MLH1
28	1	16	MLH1
28	1	17	MLH1
28	1	1	MLH1
28	1	2	MLH1
28	1	3	MLH1
28	1	4	MLH1
28	1	5	MLH1
28	1	6	MLH1
28	1	7	MLH1
28	1	8	MLH1
28	1	9	MLH1
28	1	10	MLH1
28	3	11	MLH1
28	1	12	MLH1
28	1	13	MLH1
28	1	14	MLH1
28	2	15	MLH1
28	2	16	MLH1
28	1	17	MLH1
28	1	1	MLH1
28	1	2	MLH1
28	1	3	MLH1
28	2	4	MLH1
28	1	5	MLH1
28	1	6	MLH1
28	1	7	MLH1
28	1	8	MLH1
28	1	9	MLH1
28	1	10	MLH1
28	1	11	MLH1
28	1	12	MLH1
28	3	13	MLH1
28	1	14	MLH1
28	1	15	MLH1
28	1	16	MLH1
28	1	17	MLH1
28	1	1	MLH1
28	1	2	MLH1
28	1	3	MLH1
28	2	4	MLH1
28	1	5	MLH1
28	1	6	MLH1
28	1	7	MLH1
28	1	8	MLH1
28	1	9	MLH1
28	1	10	MLH1
28	2	11	MLH1
28	1	12	MLH1
28	1	13	MLH1
28	2	14	MLH1
28	1	15	MLH1
28	1	16	MLH1
28	1	17	MLH1
28	1	1	MLH1
28	1	2	MLH1
28	1	3	MLH1
28	1	4	MLH1
28	2	5	MLH1
28	1	6	MLH1
28	1	7	MLH1
28	1	8	MLH1
28	1	9	MLH1
28	1	10	MLH1
28	1	11	MLH1
28	1	12	MLH1
28	2	13	MLH1
28	1	14	MLH1
28	1	15	MLH1
28	1	16	MLH1
28	1	17	MLH1
28	1	1	MLH1
28	1	2	MLH1
28	1	3	MLH1
28	1	4	MLH1
28	2	5	MLH1
28	2	6	MLH1
28	1	7	MLH1
28	1	8	MLH1
28	1	9	MLH1
28	1	10	MLH1
28	2	11	MLH1
28	1	12	MLH1
28	2	13	MLH1
28	1	14	MLH1
28	2	15	MLH1
28	2	16	MLH1
28	1	17	MLH1
28	1	1	MLH1
28	1	2	MLH1
28	1	3	MLH1
28	1	4	MLH1
28	1	5	MLH1
28	1	6	MLH1
28	1	7	MLH1
28	1	8	MLH1
28	1	9	MLH1
28	2	10	MLH1
28	1	11	MLH1
28	1	12	MLH1
28	2	13	MLH1
28	1	14	MLH1
28	2	15	MLH1
28	1	16	MLH1
28	1	17	MLH1
28	1	1	MLH1
28	1	2	MLH1
28	1	3	MLH1
28	1	4	MLH1
28	1	5	MLH1
28	1	6	MLH1
28	2	7	MLH1
28	1	8	MLH1
28	1	9	MLH1
28	1	10	MLH1
28	1	11	MLH1
28	1	12	MLH1
28	1	13	MLH1
28	1	14	MLH1
28	2	15	MLH1
28	1	16	MLH1
28	1	17	MLH1
28	1	1	MLH1
28	1	2	MLH1
28	1	3	MLH1
28	1	4	MLH1
28	2	5	MLH1
28	1	6	MLH1
28	1	7	MLH1
28	1	8	MLH1
28	1	9	MLH1
28	1	10	MLH1
28	1	11	MLH1
28	1	12	MLH1
28	1	13	MLH1
28	1	14	MLH1
28	1	15	MLH1
28	1	16	MLH1
28	2	17	MLH1
28	1	1	MLH1
28	1	2	MLH1
28	1	3	MLH1
28	1	4	MLH1
28	1	5	MLH1
28	2	6	MLH1
28	1	7	MLH1
28	1	8	MLH1
28	2	9	MLH1
28	1	10	MLH1
28	1	11	MLH1
28	1	12	MLH1
28	1	13	MLH1
28	2	14	MLH1
28	2	15	MLH1
28	1	16	MLH1
28	1	17	MLH1
28	1	1	MLH1
28	1	2	MLH1
28	1	3	MLH1
28	1	4	MLH1
28	2	5	MLH1
28	1	6	MLH1
28	1	7	MLH1
28	2	8	MLH1
28	1	9	MLH1
28	1	10	MLH1
28	1	11	MLH1
28	1	12	MLH1
28	1	13	MLH1
28	1	14	MLH1
28	2	15	MLH1
28	1	16	MLH1
28	2	17	MLH1
28	1	1	MLH1
28	1	2	MLH1
28	1	3	MLH1
28	1	4	MLH1
28	2	5	MLH1
28	2	6	MLH1
28	1	7	MLH1
28	2	8	MLH1
28	1	9	MLH1
28	2	10	MLH1
28	1	11	MLH1
28	1	12	MLH1
28	2	13	MLH1
28	1	14	MLH1
28	1	15	MLH1
28	2	16	MLH1
28	1	17	MLH1
28	1	1	MLH1
28	1	2	MLH1
28	1	3	MLH1
28	1	4	MLH1
28	1	5	MLH1
28	1	6	MLH1
28	1	7	MLH1
28	1	8	MLH1
28	1	9	MLH1
28	1	10	MLH1
28	2	11	MLH1
28	2	12	MLH1
28	2	13	MLH1
28	1	14	MLH1
28	2	15	MLH1
28	1	16	MLH1
28	1	17	MLH1
20	1	1	MLH1
20	1	2	MLH1
20	2	3	MLH1
20	1	4	MLH1
20	1	5	MLH1
20	3	6	MLH1
20	2	7	MLH1
20	1	8	MLH1
20	1	9	MLH1
20	2	10	MLH1
20	1	11	MLH1
20	2	12	MLH1
20	1	13	MLH1
20	1	14	MLH1
20	1	15	MLH1
20	0	16	MLH1
20	2	17	MLH1
20	1	1	MLH1
20	1	2	MLH1
20	2	3	MLH1
20	1	4	MLH1
20	2	5	MLH1
20	1	6	MLH1
20	1	7	MLH1
20	1	8	MLH1
20	1	9	MLH1
20	1	10	MLH1
20	1	11	MLH1
20	1	12	MLH1
20	2	13	MLH1
20	2	14	MLH1
20	1	15	MLH1
20	2	16	MLH1
20	2	17	MLH1
20	1	1	MLH1
20	2	2	MLH1
20	1	3	MLH1
20	2	4	MLH1
20	1	5	MLH1
20	2	6	MLH1
20	1	7	MLH1
20	1	8	MLH1
20	1	9	MLH1
20	3	10	MLH1
20	2	11	MLH1
20	1	12	MLH1
20	0	13	MLH1
20	1	14	MLH1
20	1	15	MLH1
20	1	16	MLH1
20	1	17	MLH1
28	1	1	MLH1
28	1	2	MLH1
28	1	3	MLH1
28	1	4	MLH1
28	1	5	MLH1
28	1	6	MLH1
28	1	7	MLH1
28	1	8	MLH1
28	1	9	MLH1
28	1	10	MLH1
28	2	11	MLH1
28	1	12	MLH1
28	1	13	MLH1
28	1	14	MLH1
28	1	15	MLH1
28	1	16	MLH1
28	2	17	MLH1
28	1	1	MLH1
28	1	2	MLH1
28	1	3	MLH1
28	1	4	MLH1
28	2	5	MLH1
28	1	6	MLH1
28	1	7	MLH1
28	2	8	MLH1
28	1	9	MLH1
28	1	10	MLH1
28	1	11	MLH1
28	1	12	MLH1
28	1	13	MLH1
28	2	14	MLH1
28	1	15	MLH1
28	0	16	MLH1
28	1	17	MLH1
28	1	1	MLH1
28	2	2	MLH1
28	1	3	MLH1
28	1	4	MLH1
28	1	5	MLH1
28	2	6	MLH1
28	2	7	MLH1
28	2	8	MLH1
28	1	9	MLH1
28	1	10	MLH1
28	1	11	MLH1
28	1	12	MLH1
28	1	13	MLH1
28	1	14	MLH1
28	1	15	MLH1
28	1	16	MLH1
28	1	17	MLH1
28	1	1	MLH1
28	2	2	MLH1
28	1	3	MLH1
28	2	4	MLH1
28	1	5	MLH1
28	1	6	MLH1
28	1	7	MLH1
28	1	8	MLH1
28	1	9	MLH1
28	2	10	MLH1
28	1	11	MLH1
28	1	12	MLH1
28	1	13	MLH1
28	1	14	MLH1
28	1	15	MLH1
28	1	16	MLH1
28	1	17	MLH1
28	1	1	MLH1
28	1	2	MLH1
28	2	3	MLH1
28	1	4	MLH1
28	1	5	MLH1
28	1	6	MLH1
28	1	7	MLH1
28	1	8	MLH1
28	1	9	MLH1
28	1	10	MLH1
28	1	11	MLH1
28	1	12	MLH1
28	1	13	MLH1
28	1	14	MLH1
28	1	15	MLH1
28	1	16	MLH1
28	1	17	MLH1
28	1	1	MLH1
28	1	2	MLH1
28	1	3	MLH1
28	2	4	MLH1
28	1	5	MLH1
28	1	6	MLH1
28	1	7	MLH1
28	1	8	MLH1
28	1	9	MLH1
28	1	10	MLH1
28	1	11	MLH1
28	2	12	MLH1
28	1	13	MLH1
28	1	14	MLH1
28	2	15	MLH1
28	1	16	MLH1
28	1	17	MLH1
28	1	1	MLH1
28	1	2	MLH1
28	1	3	MLH1
28	1	4	MLH1
28	2	5	MLH1
28	1	6	MLH1
28	1	7	MLH1
28	1	8	MLH1
28	1	9	MLH1
28	1	10	MLH1
28	1	11	MLH1
28	1	12	MLH1
28	1	13	MLH1
28	1	14	MLH1
28	1	15	MLH1
28	1	16	MLH1
28	1	17	MLH1
28	1	1	MLH1
28	1	2	MLH1
28	1	3	MLH1
28	2	4	MLH1
28	1	5	MLH1
28	1	6	MLH1
28	1	7	MLH1
28	2	8	MLH1
28	1	9	MLH1
28	1	10	MLH1
28	1	11	MLH1
28	1	12	MLH1
28	1	13	MLH1
28	1	14	MLH1
28	1	15	MLH1
28	1	16	MLH1
28	1	17	MLH1
20	1	1	MLH1
20	1	2	MLH1
20	1	3	MLH1
20	2	4	MLH1
20	1	5	MLH1
20	1	6	MLH1
20	1	7	MLH1
20	2	8	MLH1
20	1	9	MLH1
20	1	10	MLH1
20	1	11	MLH1
20	1	12	MLH1
20	2	13	MLH1
20	2	14	MLH1
20	1	15	MLH1
20	2	16	MLH1
20	1	17	MLH1
20	1	1	MLH1
20	2	2	MLH1
20	1	3	MLH1
20	1	4	MLH1
20	1	5	MLH1
20	1	6	MLH1
20	2	7	MLH1
20	1	8	MLH1
20	2	9	MLH1
20	1	10	MLH1
20	2	11	MLH1
20	1	12	MLH1
20	2	13	MLH1
20	2	14	MLH1
20	2	15	MLH1
20	1	16	MLH1
20	1	17	MLH1
20	1	1	MLH1
20	2	2	MLH1
20	1	3	MLH1
20	1	4	MLH1
20	2	5	MLH1
20	1	6	MLH1
20	1	7	MLH1
20	1	8	MLH1
20	2	9	MLH1
20	2	10	MLH1
20	1	11	MLH1
20	1	12	MLH1
20	1	13	MLH1
20	1	14	MLH1
20	2	15	MLH1
20	2	16	MLH1
20	1	17	MLH1
20	1	1	MLH1
20	1	2	MLH1
20	2	3	MLH1
20	2	4	MLH1
20	1	5	MLH1
20	1	6	MLH1
20	1	7	MLH1
20	2	8	MLH1
20	2	9	MLH1
20	1	10	MLH1
20	2	11	MLH1
20	2	12	MLH1
20	1	13	MLH1
20	1	14	MLH1
20	1	15	MLH1
20	2	16	MLH1
20	0	17	MLH1
20	1	1	MLH1
20	1	2	MLH1
20	1	3	MLH1
20	1	4	MLH1
20	3	5	MLH1
20	1	6	MLH1
20	1	7	MLH1
20	1	8	MLH1
20	1	9	MLH1
20	1	10	MLH1
20	1	11	MLH1
20	1	12	MLH1
20	2	13	MLH1
20	1	14	MLH1
20	2	15	MLH1
20	3	16	MLH1
20	1	17	MLH1
20	1	1	MLH1
20	1	2	MLH1
20	2	3	MLH1
20	1	4	MLH1
20	1	5	MLH1
20	1	6	MLH1
20	1	7	MLH1
20	1	8	MLH1
20	1	9	MLH1
20	1	10	MLH1
20	2	11	MLH1
20	1	12	MLH1
20	1	13	MLH1
20	2	14	MLH1
20	1	15	MLH1
20	1	16	MLH1
20	2	17	MLH1
20	3	1	MLH1
20	2	2	MLH1
20	2	3	MLH1
20	2	4	MLH1
20	1	5	MLH1
20	1	6	MLH1
20	2	7	MLH1
20	1	8	MLH1
20	1	9	MLH1
20	1	10	MLH1
20	1	11	MLH1
20	1	12	MLH1
20	2	13	MLH1
20	1	14	MLH1
20	1	15	MLH1
20	1	16	MLH1
20	1	17	MLH1
20	1	1	MLH1
20	1	2	MLH1
20	2	3	MLH1
20	1	4	MLH1
20	1	5	MLH1
20	2	6	MLH1
20	1	7	MLH1
20	3	8	MLH1
20	1	9	MLH1
20	1	10	MLH1
20	1	11	MLH1
20	1	12	MLH1
20	1	13	MLH1
20	1	14	MLH1
20	1	15	MLH1
20	1	16	MLH1
20	1	17	MLH1
20	1	1	MLH1
20	1	2	MLH1
20	1	3	MLH1
20	1	4	MLH1
20	1	5	MLH1
20	2	6	MLH1
20	1	7	MLH1
20	1	8	MLH1
20	1	9	MLH1
20	1	10	MLH1
20	1	11	MLH1
20	2	12	MLH1
20	1	13	MLH1
20	1	14	MLH1
20	2	15	MLH1
20	1	16	MLH1
20	3	17	MLH1
20	2	1	MLH1
20	1	2	MLH1
20	1	3	MLH1
20	1	4	MLH1
20	2	5	MLH1
20	1	6	MLH1
20	1	7	MLH1
20	1	8	MLH1
20	2	9	MLH1
20	1	10	MLH1
20	2	11	MLH1
20	2	12	MLH1
20	1	13	MLH1
20	1	14	MLH1
20	1	15	MLH1
20	1	16	MLH1
20	1	17	MLH1
20	2	1	MLH1
20	1	2	MLH1
20	2	3	MLH1
20	1	4	MLH1
20	1	5	MLH1
20	1	6	MLH1
20	1	7	MLH1
20	1	8	MLH1
20	1	9	MLH1
20	2	10	MLH1
20	1	11	MLH1
20	1	12	MLH1
20	2	13	MLH1
20	1	14	MLH1
20	1	15	MLH1
20	1	16	MLH1
20	2	17	MLH1
20	1	1	MLH1
20	2	2	MLH1
20	1	3	MLH1
20	1	4	MLH1
20	2	5	MLH1
20	1	6	MLH1
20	2	7	MLH1
20	1	8	MLH1
20	1	9	MLH1
20	1	10	MLH1
20	1	11	MLH1
20	1	12	MLH1
20	1	13	MLH1
20	1	14	MLH1
20	1	15	MLH1
20	2	16	MLH1
20	1	17	MLH1
20	1	1	MLH1
20	1	2	MLH1
20	2	3	MLH1
20	1	4	MLH1
20	1	5	MLH1
20	1	6	MLH1
20	1	7	MLH1
20	2	8	MLH1
20	3	9	MLH1
20	1	10	MLH1
20	1	11	MLH1
20	1	12	MLH1
20	2	13	MLH1
20	1	14	MLH1
20	1	15	MLH1
20	1	16	MLH1
20	2	17	MLH1
20	3	1	MLH1
20	1	2	MLH1
20	2	3	MLH1
20	1	4	MLH1
20	1	5	MLH1
20	2	6	MLH1
20	1	7	MLH1
20	1	8	MLH1
20	1	9	MLH1
20	1	10	MLH1
20	1	11	MLH1
20	1	12	MLH1
20	1	13	MLH1
20	1	14	MLH1
20	1	15	MLH1
20	1	16	MLH1
20	1	17	MLH1
20	1	1	MLH1
20	3	2	MLH1
20	1	3	MLH1
20	1	4	MLH1
20	1	5	MLH1
20	1	6	MLH1
20	1	7	MLH1
20	1	8	MLH1
20	1	9	MLH1
20	2	10	MLH1
20	1	11	MLH1
20	1	12	MLH1
20	1	13	MLH1
20	2	14	MLH1
20	1	15	MLH1
20	1	16	MLH1
20	2	17	MLH1
20	1	1	MLH1
20	2	2	MLH1
20	1	3	MLH1
20	1	4	MLH1
20	2	5	MLH1
20	1	6	MLH1
20	1	7	MLH1
20	1	8	MLH1
20	3	9	MLH1
20	2	10	MLH1
20	1	11	MLH1
20	1	12	MLH1
20	1	13	MLH1
20	1	14	MLH1
20	1	15	MLH1
20	1	16	MLH1
20	2	17	MLH1
20	2	1	MLH1
20	1	2	MLH1
20	1	3	MLH1
20	1	4	MLH1
20	1	5	MLH1
20	1	6	MLH1
20	1	7	MLH1
20	1	8	MLH1
20	1	9	MLH1
20	1	10	MLH1
20	1	11	MLH1
20	1	12	MLH1
20	1	13	MLH1
20	1	14	MLH1
20	2	15	MLH1
20	0	16	MLH1
20	3	17	MLH1
20	1	1	MLH1
20	2	2	MLH1
20	1	3	MLH1
20	1	4	MLH1
20	1	5	MLH1
20	1	6	MLH1
20	1	7	MLH1
20	1	8	MLH1
20	2	9	MLH1
20	1	10	MLH1
20	1	11	MLH1
20	2	12	MLH1
20	1	13	MLH1
20	2	14	MLH1
20	2	15	MLH1
20	1	16	MLH1
20	1	17	MLH1
28	1	1	MLH1
28	1	2	MLH1
28	1	3	MLH1
28	1	4	MLH1
28	1	5	MLH1
28	1	6	MLH1
28	1	7	MLH1
28	1	8	MLH1
28	1	9	MLH1
28	2	10	MLH1
28	1	11	MLH1
28	2	12	MLH1
28	1	13	MLH1
28	1	14	MLH1
28	1	15	MLH1
28	2	16	MLH1
28	1	17	MLH1
24	1	1	MLH1
24	1	2	MLH1
24	1	3	MLH1
24	2	4	MLH1
24	1	5	MLH1
24	1	6	MLH1
24	1	7	MLH1
24	1	8	MLH1
24	2	9	MLH1
24	1	10	MLH1
24	1	11	MLH1
24	1	12	MLH1
24	1	13	MLH1
24	1	14	MLH1
24	1	15	MLH1
24	1	16	MLH1
24	2	17	MLH1
24	2	1	MLH1
24	1	2	MLH1
24	1	3	MLH1
24	1	4	MLH1
24	1	5	MLH1
24	2	6	MLH1
24	2	7	MLH1
24	1	8	MLH1
24	2	9	MLH1
24	1	10	MLH1
24	1	11	MLH1
24	1	12	MLH1
24	1	13	MLH1
24	1	14	MLH1
24	1	15	MLH1
24	1	16	MLH1
24	1	17	MLH1
24	1	1	MLH1
24	1	2	MLH1
24	1	3	MLH1
24	1	4	MLH1
24	1	5	MLH1
24	1	6	MLH1
24	2	7	MLH1
24	2	8	MLH1
24	1	9	MLH1
24	1	10	MLH1
24	1	11	MLH1
24	2	12	MLH1
24	1	13	MLH1
24	1	14	MLH1
24	2	15	MLH1
24	1	16	MLH1
24	1	17	MLH1
28	2	1	MLH1
28	2	2	MLH1
28	1	3	MLH1
28	1	4	MLH1
28	1	5	MLH1
28	1	6	MLH1
28	1	7	MLH1
28	2	8	MLH1
28	1	9	MLH1
28	1	10	MLH1
28	1	11	MLH1
28	1	12	MLH1
28	1	13	MLH1
28	1	14	MLH1
28	1	15	MLH1
28	2	16	MLH1
28	2	17	MLH1
28	1	1	MLH1
28	2	2	MLH1
28	1	3	MLH1
28	1	4	MLH1
28	1	5	MLH1
28	1	6	MLH1
28	1	7	MLH1
28	1	8	MLH1
28	1	9	MLH1
28	1	10	MLH1
28	1	11	MLH1
28	1	12	MLH1
28	1	13	MLH1
28	1	14	MLH1
28	2	15	MLH1
28	2	16	MLH1
28	1	17	MLH1
28	1	1	MLH1
28	1	2	MLH1
28	2	3	MLH1
28	1	4	MLH1
28	1	5	MLH1
28	1	6	MLH1
28	2	7	MLH1
28	1	8	MLH1
28	1	9	MLH1
28	1	10	MLH1
28	1	11	MLH1
28	1	12	MLH1
28	1	13	MLH1
28	2	14	MLH1
28	1	15	MLH1
28	1	16	MLH1
28	1	17	MLH1
28	1	1	MLH1
28	1	2	MLH1
28	1	3	MLH1
28	1	4	MLH1
28	1	5	MLH1
28	1	6	MLH1
28	2	7	MLH1
28	2	8	MLH1
28	1	9	MLH1
28	1	10	MLH1
28	1	11	MLH1
28	1	12	MLH1
28	1	13	MLH1
28	1	14	MLH1
28	1	15	MLH1
28	1	16	MLH1
28	1	17	MLH1
28	1	1	MLH1
28	1	2	MLH1
28	1	3	MLH1
28	1	4	MLH1
28	1	5	MLH1
28	1	6	MLH1
28	1	7	MLH1
28	1	8	MLH1
28	1	9	MLH1
28	1	10	MLH1
28	1	11	MLH1
28	1	12	MLH1
28	1	13	MLH1
28	1	14	MLH1
28	2	15	MLH1
28	1	16	MLH1
28	1	17	MLH1
28	1	1	MLH1
28	1	2	MLH1
28	1	3	MLH1
28	1	4	MLH1
28	1	5	MLH1
28	1	6	MLH1
28	1	7	MLH1
28	1	8	MLH1
28	1	9	MLH1
28	1	10	MLH1
28	1	11	MLH1
28	1	12	MLH1
28	2	13	MLH1
28	2	14	MLH1
28	1	15	MLH1
28	2	16	MLH1
28	1	17	MLH1
28	1	1	MLH1
28	1	2	MLH1
28	1	3	MLH1
28	2	4	MLH1
28	1	5	MLH1
28	1	6	MLH1
28	1	7	MLH1
28	2	8	MLH1
28	1	9	MLH1
28	1	10	MLH1
28	1	11	MLH1
28	1	12	MLH1
28	1	13	MLH1
28	1	14	MLH1
28	1	15	MLH1
28	1	16	MLH1
28	1	17	MLH1
28	1	1	MLH1
28	1	2	MLH1
28	1	3	MLH1
28	1	4	MLH1
28	1	5	MLH1
28	1	6	MLH1
28	1	7	MLH1
28	1	8	MLH1
28	2	9	MLH1
28	1	10	MLH1
28	1	11	MLH1
28	1	12	MLH1
28	1	13	MLH1
28	1	14	MLH1
28	1	15	MLH1
28	1	16	MLH1
28	2	17	MLH1
28	1	1	MLH1
28	1	2	MLH1
28	1	3	MLH1
28	2	4	MLH1
28	1	5	MLH1
28	1	6	MLH1
28	1	7	MLH1
28	2	8	MLH1
28	1	9	MLH1
28	1	10	MLH1
28	1	11	MLH1
28	2	12	MLH1
28	2	13	MLH1
28	1	14	MLH1
28	1	15	MLH1
28	1	16	MLH1
28	1	17	MLH1
28	1	1	MLH1
28	1	2	MLH1
28	1	3	MLH1
28	1	4	MLH1
28	1	5	MLH1
28	1	6	MLH1
28	1	7	MLH1
28	1	8	MLH1
28	1	9	MLH1
28	1	10	MLH1
28	1	11	MLH1
28	1	12	MLH1
28	2	13	MLH1
28	1	14	MLH1
28	1	15	MLH1
28	2	16	MLH1
28	1	17	MLH1
28	1	1	MLH1
28	1	2	MLH1
28	1	3	MLH1
28	1	4	MLH1
28	1	5	MLH1
28	2	6	MLH1
28	1	7	MLH1
28	2	8	MLH1
28	2	9	MLH1
28	1	10	MLH1
28	1	11	MLH1
28	1	12	MLH1
28	1	13	MLH1
28	1	14	MLH1
28	1	15	MLH1
28	1	16	MLH1
28	1	17	MLH1
24	1	1	MLH1
24	2	2	MLH1
24	2	3	MLH1
24	1	4	MLH1
24	1	5	MLH1
24	1	6	MLH1
24	1	7	MLH1
24	1	8	MLH1
24	1	9	MLH1
24	1	10	MLH1
24	1	11	MLH1
24	1	12	MLH1
24	1	13	MLH1
24	1	14	MLH1
24	1	15	MLH1
24	2	16	MLH1
24	2	17	MLH1
24	1	1	MLH1
24	1	2	MLH1
24	1	3	MLH1
24	2	4	MLH1
24	1	5	MLH1
24	1	6	MLH1
24	1	7	MLH1
24	1	8	MLH1
24	1	9	MLH1
24	1	10	MLH1
24	2	11	MLH1
24	1	12	MLH1
24	0	13	MLH1
24	1	14	MLH1
24	1	15	MLH1
24	1	16	MLH1
24	1	17	MLH1
20	1	1	MLH1
20	1	2	MLH1
20	1	3	MLH1
20	1	4	MLH1
20	1	5	MLH1
20	1	6	MLH1
20	1	7	MLH1
20	2	8	MLH1
20	3	9	MLH1
20	1	10	MLH1
20	1	11	MLH1
20	1	12	MLH1
20	1	13	MLH1
20	2	14	MLH1
20	1	15	MLH1
20	2	16	MLH1
20	1	17	MLH1
20	1	1	MLH1
20	1	2	MLH1
20	1	3	MLH1
20	1	4	MLH1
20	1	5	MLH1
20	1	6	MLH1
20	1	7	MLH1
20	1	8	MLH1
20	1	9	MLH1
20	1	10	MLH1
20	2	11	MLH1
20	2	12	MLH1
20	1	13	MLH1
20	3	14	MLH1
20	1	15	MLH1
20	2	16	MLH1
20	2	17	MLH1
20	1	1	MLH1
20	2	2	MLH1
20	2	3	MLH1
20	1	4	MLH1
20	2	5	MLH1
20	1	6	MLH1
20	1	7	MLH1
20	1	8	MLH1
20	2	9	MLH1
20	1	10	MLH1
20	1	11	MLH1
20	1	12	MLH1
20	1	13	MLH1
20	1	14	MLH1
20	2	15	MLH1
20	1	16	MLH1
20	1	17	MLH1
20	2	1	MLH1
20	1	2	MLH1
20	1	3	MLH1
20	1	4	MLH1
20	1	5	MLH1
20	1	6	MLH1
20	1	7	MLH1
20	2	8	MLH1
20	1	9	MLH1
20	1	10	MLH1
20	1	11	MLH1
20	1	12	MLH1
20	2	13	MLH1
20	2	14	MLH1
20	1	15	MLH1
20	1	16	MLH1
20	1	17	MLH1
20	1	1	MLH1
20	1	2	MLH1
20	1	3	MLH1
20	1	4	MLH1
20	1	5	MLH1
20	2	6	MLH1
20	2	7	MLH1
20	2	8	MLH1
20	1	9	MLH1
20	1	10	MLH1
20	1	11	MLH1
20	2	12	MLH1
20	2	13	MLH1
20	1	14	MLH1
20	1	15	MLH1
20	1	16	MLH1
20	1	17	MLH1
20	1	1	MLH1
20	1	2	MLH1
20	1	3	MLH1
20	1	4	MLH1
20	1	5	MLH1
20	1	6	MLH1
20	2	7	MLH1
20	1	8	MLH1
20	1	9	MLH1
20	1	10	MLH1
20	1	11	MLH1
20	1	12	MLH1
20	1	13	MLH1
20	2	14	MLH1
20	2	15	MLH1
20	1	16	MLH1
20	2	17	MLH1
24	1	1	MLH1
24	1	2	MLH1
24	2	3	MLH1
24	2	4	MLH1
24	2	5	MLH1
24	1	6	MLH1
24	1	7	MLH1
24	1	8	MLH1
24	1	9	MLH1
24	1	10	MLH1
24	1	11	MLH1
24	1	12	MLH1
24	1	13	MLH1
24	1	14	MLH1
24	1	15	MLH1
24	2	16	MLH1
24	1	17	MLH1
24	2	1	MLH1
24	2	2	MLH1
24	2	3	MLH1
24	1	4	MLH1
24	2	5	MLH1
24	0	6	MLH1
24	1	7	MLH1
24	1	8	MLH1
24	1	9	MLH1
24	2	10	MLH1
24	1	11	MLH1
24	1	12	MLH1
24	1	13	MLH1
24	1	14	MLH1
24	1	15	MLH1
24	1	16	MLH1
24	1	17	MLH1
24	1	1	MLH1
24	1	2	MLH1
24	1	3	MLH1
24	1	4	MLH1
24	1	5	MLH1
24	1	6	MLH1
24	2	7	MLH1
24	1	8	MLH1
24	1	9	MLH1
24	2	10	MLH1
24	1	11	MLH1
24	1	12	MLH1
24	1	13	MLH1
24	1	14	MLH1
24	1	15	MLH1
24	1	16	MLH1
24	2	17	MLH1
24	1	1	MLH1
24	1	2	MLH1
24	1	3	MLH1
24	1	4	MLH1
24	1	5	MLH1
24	1	6	MLH1
24	3	7	MLH1
24	2	8	MLH1
24	2	9	MLH1
24	1	10	MLH1
24	2	11	MLH1
24	1	12	MLH1
24	1	13	MLH1
24	1	14	MLH1
24	1	15	MLH1
24	1	16	MLH1
24	1	17	MLH1
24	1	1	MLH1
24	1	2	MLH1
24	1	3	MLH1
24	1	4	MLH1
24	1	5	MLH1
24	2	6	MLH1
24	1	7	MLH1
24	1	8	MLH1
24	2	9	MLH1
24	2	10	MLH1
24	1	11	MLH1
24	1	12	MLH1
24	2	13	MLH1
24	1	14	MLH1
24	1	15	MLH1
24	1	16	MLH1
24	1	17	MLH1
24	2	1	MLH1
24	1	2	MLH1
24	1	3	MLH1
24	1	4	MLH1
24	1	5	MLH1
24	1	6	MLH1
24	1	7	MLH1
24	1	8	MLH1
24	3	9	MLH1
24	1	10	MLH1
24	2	11	MLH1
24	1	12	MLH1
24	1	13	MLH1
24	2	14	MLH1
24	1	15	MLH1
24	1	16	MLH1
24	1	17	MLH1
24	1	1	MLH1
24	1	2	MLH1
24	1	3	MLH1
24	1	4	MLH1
24	2	5	MLH1
24	2	6	MLH1
24	1	7	MLH1
24	1	8	MLH1
24	1	9	MLH1
24	1	10	MLH1
24	1	11	MLH1
24	2	12	MLH1
24	2	13	MLH1
24	1	14	MLH1
24	1	15	MLH1
24	2	16	MLH1
24	1	17	MLH1
24	1	1	MLH1
24	1	2	MLH1
24	1	3	MLH1
24	1	4	MLH1
24	1	5	MLH1
24	2	6	MLH1
24	1	7	MLH1
24	1	8	MLH1
24	1	9	MLH1
24	1	10	MLH1
24	1	11	MLH1
24	1	12	MLH1
24	1	13	MLH1
24	2	14	MLH1
24	2	15	MLH1
24	2	16	MLH1
24	0	17	MLH1
24	1	1	MLH1
24	1	2	MLH1
24	1	3	MLH1
24	1	4	MLH1
24	1	5	MLH1
24	2	6	MLH1
24	1	7	MLH1
24	1	8	MLH1
24	2	9	MLH1
24	1	10	MLH1
24	0	11	MLH1
24	1	12	MLH1
24	1	13	MLH1
24	1	14	MLH1
24	1	15	MLH1
24	2	16	MLH1
24	2	17	MLH1
24	1	1	MLH1
24	1	2	MLH1
24	0	3	MLH1
24	1	4	MLH1
24	2	5	MLH1
24	1	6	MLH1
24	1	7	MLH1
24	1	8	MLH1
24	1	9	MLH1
24	1	10	MLH1
24	1	11	MLH1
24	2	12	MLH1
24	1	13	MLH1
24	1	14	MLH1
24	1	15	MLH1
24	2	16	MLH1
24	1	17	MLH1
24	2	1	MLH1
24	2	2	MLH1
24	1	3	MLH1
24	1	4	MLH1
24	1	5	MLH1
24	1	6	MLH1
24	2	7	MLH1
24	0	8	MLH1
24	1	9	MLH1
24	1	10	MLH1
24	2	11	MLH1
24	1	12	MLH1
24	1	13	MLH1
24	1	14	MLH1
24	0	15	MLH1
24	1	16	MLH1
24	1	17	MLH1
24	1	1	MLH1
24	1	2	MLH1
24	1	3	MLH1
24	1	4	MLH1
24	2	5	MLH1
24	1	6	MLH1
24	1	7	MLH1
24	1	8	MLH1
24	3	9	MLH1
24	1	10	MLH1
24	1	11	MLH1
24	2	12	MLH1
24	1	13	MLH1
24	1	14	MLH1
24	1	15	MLH1
24	1	16	MLH1
24	1	17	MLH1
24	1	1	MLH1
24	1	2	MLH1
24	1	3	MLH1
24	2	4	MLH1
24	2	5	MLH1
24	1	6	MLH1
24	1	7	MLH1
24	1	8	MLH1
24	1	9	MLH1
24	1	10	MLH1
24	2	11	MLH1
24	1	12	MLH1
24	1	13	MLH1
24	1	14	MLH1
24	1	15	MLH1
24	2	16	MLH1
24	2	17	MLH1
24	1	1	MLH1
24	1	2	MLH1
24	1	3	MLH1
24	1	4	MLH1
24	1	5	MLH1
24	1	6	MLH1
24	2	7	MLH1
24	2	8	MLH1
24	1	9	MLH1
24	2	10	MLH1
24	1	11	MLH1
24	1	12	MLH1
24	1	13	MLH1
24	1	14	MLH1
24	1	15	MLH1
24	1	16	MLH1
24	1	17	MLH1
24	1	1	MLH1
24	1	2	MLH1
24	1	3	MLH1
24	2	4	MLH1
24	2	5	MLH1
24	1	6	MLH1
24	1	7	MLH1
24	1	8	MLH1
24	1	9	MLH1
24	1	10	MLH1
24	1	11	MLH1
24	1	12	MLH1
24	1	13	MLH1
24	1	14	MLH1
24	1	15	MLH1
24	1	16	MLH1
24	2	17	MLH1
24	1	1	MLH1
24	2	2	MLH1
24	1	3	MLH1
24	1	4	MLH1
24	1	5	MLH1
24	1	6	MLH1
24	1	7	MLH1
24	1	8	MLH1
24	2	9	MLH1
24	1	10	MLH1
24	1	11	MLH1
24	1	12	MLH1
24	1	13	MLH1
24	1	14	MLH1
24	1	15	MLH1
24	2	16	MLH1
24	2	17	MLH1
24	1	1	MLH1
24	2	2	MLH1
24	1	3	MLH1
24	1	4	MLH1
24	1	5	MLH1
24	2	6	MLH1
24	1	7	MLH1
24	1	8	MLH1
24	1	9	MLH1
24	2	10	MLH1
24	1	11	MLH1
24	1	12	MLH1
24	1	13	MLH1
24	1	14	MLH1
24	1	15	MLH1
24	1	16	MLH1
24	1	17	MLH1
24	1	1	MLH1
24	1	2	MLH1
24	1	3	MLH1
24	1	4	MLH1
24	2	5	MLH1
24	2	6	MLH1
24	2	7	MLH1
24	1	8	MLH1
24	1	9	MLH1
24	0	10	MLH1
24	1	11	MLH1
24	1	12	MLH1
24	1	13	MLH1
24	1	14	MLH1
24	1	15	MLH1
24	1	16	MLH1
24	1	17	MLH1
24	1	1	MLH1
24	1	2	MLH1
24	1	3	MLH1
24	2	4	MLH1
24	1	5	MLH1
24	1	6	MLH1
24	1	7	MLH1
24	1	8	MLH1
24	1	9	MLH1
24	1	10	MLH1
24	1	11	MLH1
24	1	12	MLH1
24	1	13	MLH1
24	1	14	MLH1
24	1	15	MLH1
24	1	16	MLH1
24	1	17	MLH1
24	1	1	MLH1
24	2	2	MLH1
24	1	3	MLH1
24	2	4	MLH1
24	1	5	MLH1
24	1	6	MLH1
24	1	7	MLH1
24	2	8	MLH1
24	2	9	MLH1
24	1	10	MLH1
24	1	11	MLH1
24	1	12	MLH1
24	1	13	MLH1
24	1	14	MLH1
24	1	15	MLH1
24	1	16	MLH1
24	1	17	MLH1
24	1	1	MLH1
24	1	2	MLH1
24	1	3	MLH1
24	1	4	MLH1
24	1	5	MLH1
24	1	6	MLH1
24	2	7	MLH1
24	1	8	MLH1
24	1	9	MLH1
24	1	10	MLH1
24	1	11	MLH1
24	1	12	MLH1
24	2	13	MLH1
24	1	14	MLH1
24	1	15	MLH1
24	1	16	MLH1
24	1	17	MLH1
24	1	1	MLH1
24	3	2	MLH1
24	1	3	MLH1
24	1	4	MLH1
24	2	5	MLH1
24	1	6	MLH1
24	1	7	MLH1
24	1	8	MLH1
24	2	9	MLH1
24	1	10	MLH1
24	1	11	MLH1
24	1	12	MLH1
24	1	13	MLH1
24	1	14	MLH1
24	1	15	MLH1
24	2	16	MLH1
24	0	17	MLH1
28	1	1	MLH1
28	1	2	MLH1
28	1	3	MLH1
28	2	4	MLH1
28	1	5	MLH1
28	1	6	MLH1
28	1	7	MLH1
28	1	8	MLH1
28	2	9	MLH1
28	1	10	MLH1
28	2	11	MLH1
28	1	12	MLH1
28	1	13	MLH1
28	1	14	MLH1
28	2	15	MLH1
28	1	16	MLH1
28	1	17	MLH1
28	1	1	MLH1
28	1	2	MLH1
28	1	3	MLH1
28	1	4	MLH1
28	1	5	MLH1
28	1	6	MLH1
28	2	7	MLH1
28	1	8	MLH1
28	1	9	MLH1
28	1	10	MLH1
28	1	11	MLH1
28	1	12	MLH1
28	0	13	MLH1
28	1	14	MLH1
28	1	15	MLH1
28	1	16	MLH1
28	1	17	MLH1
28	1	1	MLH1
28	1	2	MLH1
28	2	3	MLH1
28	1	4	MLH1
28	1	5	MLH1
28	1	6	MLH1
28	1	7	MLH1
28	1	8	MLH1
28	1	9	MLH1
28	1	10	MLH1
28	1	11	MLH1
28	1	12	MLH1
28	2	13	MLH1
28	1	14	MLH1
28	1	15	MLH1
28	2	16	MLH1
28	2	17	MLH1
28	1	1	MLH1
28	2	2	MLH1
28	2	3	MLH1
28	1	4	MLH1
28	1	5	MLH1
28	1	6	MLH1
28	2	7	MLH1
28	1	8	MLH1
28	1	9	MLH1
28	1	10	MLH1
28	3	11	MLH1
28	1	12	MLH1
28	1	13	MLH1
28	1	14	MLH1
28	1	15	MLH1
28	2	16	MLH1
28	1	17	MLH1
28	2	1	MLH1
28	1	2	MLH1
28	1	3	MLH1
28	1	4	MLH1
28	1	5	MLH1
28	1	6	MLH1
28	1	7	MLH1
28	1	8	MLH1
28	1	9	MLH1
28	1	10	MLH1
28	1	11	MLH1
28	1	12	MLH1
28	1	13	MLH1
28	2	14	MLH1
28	2	15	MLH1
28	3	16	MLH1
28	1	17	MLH1
20	1	1	MLH1
20	1	2	MLH1
20	2	3	MLH1
20	1	4	MLH1
20	1	5	MLH1
20	2	6	MLH1
20	1	7	MLH1
20	1	8	MLH1
20	1	9	MLH1
20	1	10	MLH1
20	1	11	MLH1
20	1	12	MLH1
20	1	13	MLH1
20	1	14	MLH1
20	2	15	MLH1
20	2	16	MLH1
20	2	17	MLH1
20	1	1	MLH1
20	1	2	MLH1
20	1	3	MLH1
20	2	4	MLH1
20	1	5	MLH1
20	2	6	MLH1
20	1	7	MLH1
20	1	8	MLH1
20	2	9	MLH1
20	1	10	MLH1
20	2	11	MLH1
20	1	12	MLH1
20	1	13	MLH1
20	2	14	MLH1
20	1	15	MLH1
20	1	16	MLH1
20	2	17	MLH1
20	2	1	MLH1
20	1	2	MLH1
20	1	3	MLH1
20	2	4	MLH1
20	1	5	MLH1
20	1	6	MLH1
20	1	7	MLH1
20	1	8	MLH1
20	1	9	MLH1
20	2	10	MLH1
20	2	11	MLH1
20	1	12	MLH1
20	2	13	MLH1
20	1	14	MLH1
20	2	15	MLH1
20	1	16	MLH1
20	1	17	MLH1
20	2	1	MLH1
20	1	2	MLH1
20	1	3	MLH1
20	1	4	MLH1
20	1	5	MLH1
20	2	6	MLH1
20	1	7	MLH1
20	1	8	MLH1
20	1	9	MLH1
20	2	10	MLH1
20	1	11	MLH1
20	1	12	MLH1
20	1	13	MLH1
20	3	14	MLH1
20	1	15	MLH1
20	2	16	MLH1
20	1	17	MLH1
28	1	1	MLH1
28	1	2	MLH1
28	1	3	MLH1
28	1	4	MLH1
28	1	5	MLH1
28	1	6	MLH1
28	1	7	MLH1
28	2	8	MLH1
28	1	9	MLH1
28	1	10	MLH1
28	1	11	MLH1
28	2	12	MLH1
28	1	13	MLH1
28	1	14	MLH1
28	1	15	MLH1
28	2	16	MLH1
28	2	17	MLH1
28	1	1	MLH1
28	1	2	MLH1
28	1	3	MLH1
28	1	4	MLH1
28	1	5	MLH1
28	1	6	MLH1
28	1	7	MLH1
28	1	8	MLH1
28	1	9	MLH1
28	1	10	MLH1
28	2	11	MLH1
28	1	12	MLH1
28	1	13	MLH1
28	1	14	MLH1
28	1	15	MLH1
28	1	16	MLH1
28	1	17	MLH1
28	1	1	MLH1
28	1	2	MLH1
28	1	3	MLH1
28	1	4	MLH1
28	1	5	MLH1
28	2	6	MLH1
28	1	7	MLH1
28	1	8	MLH1
28	1	9	MLH1
28	1	10	MLH1
28	1	11	MLH1
28	1	12	MLH1
28	2	13	MLH1
28	2	14	MLH1
28	2	15	MLH1
28	2	16	MLH1
28	1	17	MLH1
28	1	1	MLH1
28	2	2	MLH1
28	1	3	MLH1
28	1	4	MLH1
28	2	5	MLH1
28	1	6	MLH1
28	1	7	MLH1
28	1	8	MLH1
28	1	9	MLH1
28	1	10	MLH1
28	1	11	MLH1
28	1	12	MLH1
28	1	13	MLH1
28	1	14	MLH1
28	1	15	MLH1
28	1	16	MLH1
28	1	17	MLH1
28	1	1	MLH1
28	1	2	MLH1
28	1	3	MLH1
28	1	4	MLH1
28	1	5	MLH1
28	1	6	MLH1
28	1	7	MLH1
28	1	8	MLH1
28	1	9	MLH1
28	1	10	MLH1
28	1	11	MLH1
28	1	12	MLH1
28	1	13	MLH1
28	2	14	MLH1
28	1	15	MLH1
28	1	16	MLH1
28	1	17	MLH1
28	1	1	MLH1
28	1	2	MLH1
28	1	3	MLH1
28	1	4	MLH1
28	1	5	MLH1
28	1	6	MLH1
28	2	7	MLH1
28	1	8	MLH1
28	1	9	MLH1
28	1	10	MLH1
28	1	11	MLH1
28	1	12	MLH1
28	1	13	MLH1
28	1	14	MLH1
28	1	15	MLH1
28	2	16	MLH1
28	1	17	MLH1
28	1	1	MLH1
28	2	2	MLH1
28	1	3	MLH1
28	1	4	MLH1
28	1	5	MLH1
28	1	6	MLH1
28	1	7	MLH1
28	2	8	MLH1
28	1	9	MLH1
28	2	10	MLH1
28	1	11	MLH1
28	1	12	MLH1
28	1	13	MLH1
28	1	14	MLH1
28	1	15	MLH1
28	1	16	MLH1
28	1	17	MLH1
28	1	1	MLH1
28	1	2	MLH1
28	1	3	MLH1
28	1	4	MLH1
28	2	5	MLH1
28	1	6	MLH1
28	1	7	MLH1
28	1	8	MLH1
28	2	9	MLH1
28	1	10	MLH1
28	1	11	MLH1
28	1	12	MLH1
28	1	13	MLH1
28	1	14	MLH1
28	1	15	MLH1
28	2	16	MLH1
28	1	17	MLH1
28	2	1	MLH1
28	1	2	MLH1
28	2	3	MLH1
28	2	4	MLH1
28	1	5	MLH1
28	1	6	MLH1
28	1	7	MLH1
28	1	8	MLH1
28	1	9	MLH1
28	1	10	MLH1
28	1	11	MLH1
28	1	12	MLH1
28	2	13	MLH1
28	1	14	MLH1
28	1	15	MLH1
28	2	16	MLH1
28	1	17	MLH1
28	1	1	MLH1
28	1	2	MLH1
28	1	3	MLH1
28	1	4	MLH1
28	1	5	MLH1
28	1	6	MLH1
28	1	7	MLH1
28	1	8	MLH1
28	1	9	MLH1
[truncated: 17,883 more rows]

## Sheet: Fig 2A-B
Data from Figure 2A & B: SC length
Chromosome number	Sinaptonemal complex length (µm)	Temperature (ºC)	Protein
1	92.88	20	MLH1
1	99.23	20	MLH1
1	87.12	20	MLH1
1	108.48	20	MLH1
1	112.03	20	MLH1
1	156.06	20	MLH1
1	114.06	20	MLH1
1	160.85	20	MLH1
1	132.59	20	MLH1
1	112.38	20	MLH1
1	96.45	20	MLH1
1	122.29	20	MLH1
1	112.89	20	MLH1
1	82.18	20	MLH1
1	115.8	20	MLH1
1	101.72	20	MLH1
1	102.58	20	MLH1
1	92.94	20	MLH1
1	114.36	20	MLH1
1	127.9	20	MLH1
1	111.79	20	MLH1
1	99.13	20	MLH1
1	98.87	20	MLH1
1	142.68	20	MLH1
1	92.85	20	MLH1
1	102.67	20	MLH1
1	96.81	20	MLH1
1	108.08	20	MLH1
1	137.08	20	MLH1
1	108.18	20	MLH1
1	103.68	20	MLH1
1	97.55	20	MLH1
1	105.74	20	MLH1
1	97.49	20	MLH1
1	130.48	20	MLH1
1	155.22	28	MLH1
1	123.87	28	MLH1
1	132.83	28	MLH1
1	137.48	28	MLH1
1	115.09	28	MLH1
1	124.81	28	MLH1
1	134.03	28	MLH1
1	135.52	28	MLH1
1	188.85	28	MLH1
1	114.49	28	MLH1
1	125.95	28	MLH1
1	130.04	28	MLH1
1	110.69	28	MLH1
1	145.67	28	MLH1
1	98.45	28	MLH1
1	127.19	28	MLH1
1	116.29	28	MLH1
1	130.77	28	MLH1
1	114.37	28	MLH1
1	127.14	28	MLH1
1	134.04	28	MLH1
1	138.04	28	MLH1
1	116.79	28	MLH1
1	183.52	28	MLH1
1	130.63	28	MLH1
1	111.99	28	MLH1
1	135.9	28	MLH1
1	87.73	28	MLH1
1	161.1	28	MLH1
1	116.9	28	MLH1
1	123.17	28	MLH1
1	165.22	28	MLH1
1	118.56	28	MLH1
1	103.96	30	MLH1
1	117.12	30	MLH1
1	92.04	30	MLH1
1	100.5	30	MLH1
1	125.62	30	MLH1
1	101.58	30	MLH1
1	92.54	30	MLH1
1	82.11	30	MLH1
1	110.14	30	MLH1
1	118.07	30	MLH1
1	105.5	30	MLH1
1	113.14	30	MLH1
1	109.62	30	MLH1
1	89.7	30	MLH1
1	117.48	30	MLH1
1	94.15	30	MLH1
1	121.62	30	MLH1
1	100.47	30	MLH1
1	104.94	30	MLH1
1	104.83	30	MLH1
1	105.99	30	MLH1
1	143.57	30	MLH1
1	105.48	30	MLH1
1	87.33	30	MLH1
1	91.69	30	MLH1
1	118.89	30	MLH1
1	103.73	30	MLH1
1	114.56	30	MLH1
1	134.23	30	MLH1
1	107.56	30	MLH1
1	123.13	30	MLH1
1	118.84	30	MLH1
1	135.83	30	MLH1
1	152.23	30	MLH1
1	96.04	30	MLH1
1	92.94	30	MLH1
1	104.81	30	MLH1
1	76.32	30	MLH1
1	92.85	20	MLH1
1	102.67	20	MLH1
1	96.81	20	MLH1
1	108.08	20	MLH1
1	137.08	20	MLH1
1	108.18	20	MLH1
1	103.68	20	MLH1
1	97.55	20	MLH1
1	105.74	20	MLH1
1	97.49	20	MLH1
1	130.48	20	MLH1
1	98.45	28	MLH1
1	127.19	28	MLH1
1	116.29	28	MLH1
1	130.77	28	MLH1
1	114.37	28	MLH1
1	127.14	28	MLH1
1	134.04	28	MLH1
1	138.04	28	MLH1
1	116.79	28	MLH1
1	183.52	28	MLH1
1	130.63	28	MLH1
1	111.99	28	MLH1
1	135.9	28	MLH1
1	87.73	28	MLH1
1	161.1	28	MLH1
1	107.56	30	MLH1
1	123.13	30	MLH1
1	118.84	30	MLH1
1	135.83	30	MLH1
1	152.23	30	MLH1
1	96.04	30	MLH1
1	92.94	30	MLH1
1	104.81	30	MLH1
1	76.32	30	MLH1
2	91.84	20	MLH1
2	92.29	20	MLH1
2	83.84	20	MLH1
2	98.14	20	MLH1
2	79.84	20	MLH1
2	137.77	20	MLH1
2	86.8	20	MLH1
2	114.15	20	MLH1
2	108.73	20	MLH1
2	96.32	20	MLH1
2	82.83	20	MLH1
2	79	20	MLH1
2	83.55	20	MLH1
2	63.38	20	MLH1
2	84.8	20	MLH1
2	77.9	20	MLH1
2	77.48	20	MLH1
2	89.94	20	MLH1
2	83.98	20	MLH1
2	107.49	20	MLH1
2	108.61	20	MLH1
2	90.79	20	MLH1
2	94.87	20	MLH1
2	126.71	20	MLH1
2	73.09	20	MLH1
2	98.93	20	MLH1
2	78.22	20	MLH1
2	90.88	20	MLH1
2	100.71	20	MLH1
2	101.56	20	MLH1
2	96.39	20	MLH1
2	93.43	20	MLH1
2	77.8	20	MLH1
2	90.76	20	MLH1
2	103.79	20	MLH1
2	138.76	28	MLH1
2	119.5	28	MLH1
2	131.82	28	MLH1
2	136.14	28	MLH1
2	102.08	28	MLH1
2	121.58	28	MLH1
2	97.68	28	MLH1
2	118.09	28	MLH1
2	170.83	28	MLH1
2	112.88	28	MLH1
2	120.31	28	MLH1
2	127.74	28	MLH1
2	110.54	28	MLH1
2	145.15	28	MLH1
2	88.09	28	MLH1
2	113.4	28	MLH1
2	113.81	28	MLH1
2	83.39	28	MLH1
2	111.07	28	MLH1
2	125.15	28	MLH1
2	99.28	28	MLH1
2	108.51	28	MLH1
2	105.75	28	MLH1
2	165.97	28	MLH1
2	102.92	28	MLH1
2	105.48	28	MLH1
2	97.69	28	MLH1
2	84.27	28	MLH1
2	153.44	28	MLH1
2	104.01	28	MLH1
2	95.82	28	MLH1
2	145.19	28	MLH1
2	114.58	28	MLH1
2	101.36	30	MLH1
2	92.47	30	MLH1
2	82.87	30	MLH1
2	86.5	30	MLH1
2	125.01	30	MLH1
2	94.66	30	MLH1
2	72.22	30	MLH1
2	68.05	30	MLH1
2	94.07	30	MLH1
2	95.86	30	MLH1
2	98.31	30	MLH1
2	96.52	30	MLH1
2	108.56	30	MLH1
2	77.16	30	MLH1
2	99.03	30	MLH1
2	87.61	30	MLH1
2	107.52	30	MLH1
2	93.14	30	MLH1
2	96.18	30	MLH1
2	88.08	30	MLH1
2	105.92	30	MLH1
2	123.25	30	MLH1
2	91.9	30	MLH1
2	86.32	30	MLH1
2	75.87	30	MLH1
2	83.59	30	MLH1
2	90.7	30	MLH1
2	100.78	30	MLH1
2	109.83	30	MLH1
2	77.99	30	MLH1
2	108.74	30	MLH1
2	108.55	30	MLH1
2	82.72	30	MLH1
2	120.4	30	MLH1
2	80.14	30	MLH1
2	90.61	30	MLH1
2	95.86	30	MLH1
2	72.9	30	MLH1
2	73.09	20	MLH1
2	98.93	20	MLH1
2	78.22	20	MLH1
2	90.88	20	MLH1
2	100.71	20	MLH1
2	101.56	20	MLH1
2	96.39	20	MLH1
2	93.43	20	MLH1
2	77.8	20	MLH1
2	90.76	20	MLH1
2	103.79	20	MLH1
2	88.09	28	MLH1
2	113.4	28	MLH1
2	113.81	28	MLH1
2	83.39	28	MLH1
2	111.07	28	MLH1
2	125.15	28	MLH1
2	99.28	28	MLH1
2	108.51	28	MLH1
2	105.75	28	MLH1
2	165.97	28	MLH1
2	102.92	28	MLH1
2	105.48	28	MLH1
2	97.69	28	MLH1
2	84.27	28	MLH1
2	153.44	28	MLH1
2	77.99	30	MLH1
2	108.74	30	MLH1
2	108.55	30	MLH1
2	82.72	30	MLH1
2	120.4	30	MLH1
2	80.14	30	MLH1
2	90.61	30	MLH1
2	95.86	30	MLH1
2	72.9	30	MLH1
3	87.32	20	MLH1
3	87.96	20	MLH1
3	75.4	20	MLH1
3	84.15	20	MLH1
3	75.92	20	MLH1
3	120.78	20	MLH1
3	81.72	20	MLH1
3	75.31	20	MLH1
3	94.27	20	MLH1
3	91.91	20	MLH1
3	81.59	20	MLH1
3	62.33	20	MLH1
3	81.84	20	MLH1
3	60.68	20	MLH1
3	75.78	20	MLH1
3	70.36	20	MLH1
3	72.49	20	MLH1
3	88.24	20	MLH1
3	71.73	20	MLH1
3	93.18	20	MLH1
3	83.73	20	MLH1
3	79.27	20	MLH1
3	83.13	20	MLH1
3	108.88	20	MLH1
3	64.03	20	MLH1
3	67.96	20	MLH1
3	77.35	20	MLH1
3	68.86	20	MLH1
3	89.67	20	MLH1
3	89.51	20	MLH1
3	87.16	20	MLH1
3	92.06	20	MLH1
3	58.93	20	MLH1
3	88.41	20	MLH1
3	87.08	20	MLH1
3	127.78	28	MLH1
3	97.91	28	MLH1
3	119.94	28	MLH1
3	130.14	28	MLH1
3	92.02	28	MLH1
3	112.25	28	MLH1
3	89.51	28	MLH1
3	105.52	28	MLH1
3	138.99	28	MLH1
3	104.08	28	MLH1
3	90.36	28	MLH1
3	116.7	28	MLH1
3	107.9	28	MLH1
3	108.34	28	MLH1
3	81.87	28	MLH1
3	108.77	28	MLH1
3	107.83	28	MLH1
3	80.09	28	MLH1
3	106.21	28	MLH1
3	110.18	28	MLH1
3	81.15	28	MLH1
3	108.13	28	MLH1
3	85.13	28	MLH1
3	114.8	28	MLH1
3	89.02	28	MLH1
3	87.87	28	MLH1
3	95.82	28	MLH1
3	83.38	28	MLH1
3	139.52	28	MLH1
3	100.8	28	MLH1
3	91.57	28	MLH1
3	137.1	28	MLH1
3	106.8	28	MLH1
3	93.16	30	MLH1
3	90.34	30	MLH1
3	81.75	30	MLH1
3	76.24	30	MLH1
3	124.66	30	MLH1
3	86.21	30	MLH1
3	67.3	30	MLH1
3	65.73	30	MLH1
3	93.03	30	MLH1
3	83.12	30	MLH1
3	95.16	30	MLH1
3	95.2	30	MLH1
3	77.82	30	MLH1
3	72.65	30	MLH1
3	91.96	30	MLH1
3	84.71	30	MLH1
3	80.12	30	MLH1
3	70.85	30	MLH1
3	87.18	30	MLH1
3	67.53	30	MLH1
3	104.83	30	MLH1
3	105.94	30	MLH1
3	85.12	30	MLH1
3	85.6	30	MLH1
3	68.56	30	MLH1
3	78.78	30	MLH1
3	90.29	30	MLH1
3	88.53	30	MLH1
3	101.01	30	MLH1
3	70.22	30	MLH1
3	102.11	30	MLH1
3	101.77	30	MLH1
3	75.58	30	MLH1
3	100.63	30	MLH1
3	72.39	30	MLH1
3	64.02	30	MLH1
3	69.17	30	MLH1
3	68.3	30	MLH1
3	64.03	20	MLH1
3	67.96	20	MLH1
3	77.35	20	MLH1
3	68.86	20	MLH1
3	89.67	20	MLH1
3	89.51	20	MLH1
3	87.16	20	MLH1
3	92.06	20	MLH1
3	58.93	20	MLH1
3	88.41	20	MLH1
3	87.08	20	MLH1
3	81.87	28	MLH1
3	108.77	28	MLH1
3	107.83	28	MLH1
3	80.09	28	MLH1
3	106.21	28	MLH1
3	110.18	28	MLH1
3	81.15	28	MLH1
3	108.13	28	MLH1
3	85.13	28	MLH1
3	114.8	28	MLH1
3	89.02	28	MLH1
3	87.87	28	MLH1
3	95.82	28	MLH1
3	83.38	28	MLH1
3	139.52	28	MLH1
3	70.22	30	MLH1
3	102.11	30	MLH1
3	101.77	30	MLH1
3	75.58	30	MLH1
3	100.63	30	MLH1
3	72.39	30	MLH1
3	64.02	30	MLH1
3	69.17	30	MLH1
3	68.3	30	MLH1
4	64.73	20	MLH1
4	77.29	20	MLH1
4	69.21	20	MLH1
4	58.92	20	MLH1
4	62.65	20	MLH1
4	106.79	20	MLH1
4	74.56	20	MLH1
4	70.59	20	MLH1
4	80.17	20	MLH1
4	69.77	20	MLH1
4	80.49	20	MLH1
4	58.3	20	MLH1
4	69.31	20	MLH1
4	51.75	20	MLH1
4	69.87	20	MLH1
4	65.28	20	MLH1
4	67.64	20	MLH1
4	74.78	20	MLH1
4	70.3	20	MLH1
4	79.36	20	MLH1
4	71.02	20	MLH1
4	73.08	20	MLH1
4	72.07	20	MLH1
4	91.55	20	MLH1
4	61.59	20	MLH1
4	67.48	20	MLH1
4	75.13	20	MLH1
4	66.28	20	MLH1
4	84.23	20	MLH1
4	77.33	20	MLH1
4	77.92	20	MLH1
4	89.74	20	MLH1
4	55.31	20	MLH1
4	67.31	20	MLH1
4	76.72	20	MLH1
4	111.85	28	MLH1
4	80.18	28	MLH1
4	118.37	28	MLH1
4	105.39	28	MLH1
4	82.4	28	MLH1
4	102.04	28	MLH1
4	86.18	28	MLH1
4	102.33	28	MLH1
4	105.55	28	MLH1
4	85.16	28	MLH1
4	85.85	28	MLH1
4	78.73	28	MLH1
4	96.75	28	MLH1
4	105.73	28	MLH1
4	68.49	28	MLH1
4	100.43	28	MLH1
4	79.6	28	MLH1
4	73.89	28	MLH1
4	105.51	28	MLH1
4	101.06	28	MLH1
4	79.64	28	MLH1
4	88.16	28	MLH1
4	75.07	28	MLH1
4	74.57	28	MLH1
4	69.67	28	MLH1
4	74.55	28	MLH1
4	74.43	28	MLH1
4	70.53	28	MLH1
4	117.57	28	MLH1
4	79.93	28	MLH1
4	87.07	28	MLH1
4	70.43	28	MLH1
4	103.89	28	MLH1
4	65.94	30	MLH1
4	78.48	30	MLH1
4	71.43	30	MLH1
4	73.84	30	MLH1
4	86.71	30	MLH1
4	86.12	30	MLH1
4	62.71	30	MLH1
4	59.14	30	MLH1
4	78.11	30	MLH1
4	65.91	30	MLH1
4	82.32	30	MLH1
4	83.88	30	MLH1
4	70.63	30	MLH1
4	61.34	30	MLH1
4	82.06	30	MLH1
4	77.68	30	MLH1
4	77.88	30	MLH1
4	64.21	30	MLH1
4	72.1	30	MLH1
4	65.75	30	MLH1
4	91.47	30	MLH1
4	100.13	30	MLH1
4	64.24	30	MLH1
4	73.26	30	MLH1
4	52.68	30	MLH1
4	67.95	30	MLH1
4	86.72	30	MLH1
4	69.1	30	MLH1
4	85.69	30	MLH1
4	70.17	30	MLH1
4	95.98	30	MLH1
4	100.82	30	MLH1
4	63.1	30	MLH1
4	77.95	30	MLH1
4	67.99	30	MLH1
4	53.76	30	MLH1
4	64.96	30	MLH1
4	67.04	30	MLH1
4	61.59	20	MLH1
4	67.48	20	MLH1
4	75.13	20	MLH1
4	66.28	20	MLH1
4	84.23	20	MLH1
4	77.33	20	MLH1
4	77.92	20	MLH1
4	89.74	20	MLH1
4	55.31	20	MLH1
4	67.31	20	MLH1
4	76.72	20	MLH1
4	68.49	28	MLH1
4	100.43	28	MLH1
4	79.6	28	MLH1
4	73.89	28	MLH1
4	105.51	28	MLH1
4	101.06	28	MLH1
4	79.64	28	MLH1
4	88.16	28	MLH1
4	75.07	28	MLH1
4	74.57	28	MLH1
4	69.67	28	MLH1
4	74.55	28	MLH1
4	74.43	28	MLH1
4	70.53	28	MLH1
4	117.57	28	MLH1
4	70.17	30	MLH1
4	95.98	30	MLH1
4	100.82	30	MLH1
4	63.1	30	MLH1
4	77.95	30	MLH1
4	67.99	30	MLH1
4	53.76	30	MLH1
4	64.96	30	MLH1
4	67.04	30	MLH1
5	42.16	20	MLH1
5	71.05	20	MLH1
5	65.03	20	MLH1
5	53.25	20	MLH1
5	53.06	20	MLH1
5	90.25	20	MLH1
5	70.67	20	MLH1
5	66.66	20	MLH1
5	57.92	20	MLH1
5	65.53	20	MLH1
5	80.36	20	MLH1
5	57.92	20	MLH1
5	65.08	20	MLH1
5	46.28	20	MLH1
5	68.72	20	MLH1
5	63.07	20	MLH1
5	64.53	20	MLH1
5	69.73	20	MLH1
5	63.64	20	MLH1
5	75.93	20	MLH1
5	67.89	20	MLH1
5	68.85	20	MLH1
5	69.37	20	MLH1
5	64.55	20	MLH1
5	57.91	20	MLH1
5	63.68	20	MLH1
5	74.07	20	MLH1
5	65.65	20	MLH1
5	80.2	20	MLH1
5	68.19	20	MLH1
5	65.86	20	MLH1
5	66.27	20	MLH1
5	54.29	20	MLH1
5	61.2	20	MLH1
5	69.52	20	MLH1
5	107.14	28	MLH1
5	80.03	28	MLH1
5	112.25	28	MLH1
5	89.31	28	MLH1
5	78.57	28	MLH1
5	90.15	28	MLH1
5	77.32	28	MLH1
5	86.3	28	MLH1
5	91.93	28	MLH1
5	82.95	28	MLH1
5	73.68	28	MLH1
5	77.57	28	MLH1
5	72.01	28	MLH1
5	92.34	28	MLH1
5	66.69	28	MLH1
5	61.95	28	MLH1
5	71.66	28	MLH1
5	72.03	28	MLH1
5	97.1	28	MLH1
5	71.73	28	MLH1
5	74.54	28	MLH1
5	86.89	28	MLH1
5	73.8	28	MLH1
5	69.04	28	MLH1
5	59.04	28	MLH1
5	73.32	28	MLH1
5	74.43	28	MLH1
5	63.58	28	MLH1
5	110.07	28	MLH1
5	75.83	28	MLH1
5	73.58	28	MLH1
5	68.28	28	MLH1
5	100.8	28	MLH1
5	56.49	30	MLH1
5	62.3	30	MLH1
5	66.52	30	MLH1
5	56.41	30	MLH1
5	81.41	30	MLH1
5	59.95	30	MLH1
5	57.12	30	MLH1
5	55.31	30	MLH1
5	60.45	30	MLH1
5	55.86	30	MLH1
5	63.51	30	MLH1
5	77.79	30	MLH1
5	62.25	30	MLH1
5	55.67	30	MLH1
5	77.48	30	MLH1
5	73.17	30	MLH1
5	64.58	30	MLH1
5	64	30	MLH1
5	60.02	30	MLH1
5	59.77	30	MLH1
5	77.43	30	MLH1
5	85.85	30	MLH1
5	55.47	30	MLH1
5	68.6	30	MLH1
5	51.57	30	MLH1
5	56.5	30	MLH1
5	77.99	30	MLH1
5	64.78	30	MLH1
5	83.08	30	MLH1
5	69.72	30	MLH1
5	65.34	30	MLH1
5	63.13	30	MLH1
5	62.75	30	MLH1
5	66.56	30	MLH1
5	51.71	30	MLH1
5	50.6	30	MLH1
5	62.66	30	MLH1
5	59.87	30	MLH1
5	57.91	20	MLH1
5	63.68	20	MLH1
5	74.07	20	MLH1
5	65.65	20	MLH1
5	80.2	20	MLH1
5	68.19	20	MLH1
5	65.86	20	MLH1
5	66.27	20	MLH1
5	54.29	20	MLH1
5	61.2	20	MLH1
5	69.52	20	MLH1
5	82.95	28	MLH1
5	66.69	28	MLH1
5	61.95	28	MLH1
5	71.66	28	MLH1
5	72.03	28	MLH1
5	97.1	28	MLH1
5	71.73	28	MLH1
5	74.54	28	MLH1
5	86.89	28	MLH1
5	73.8	28	MLH1
5	69.04	28	MLH1
5	59.04	28	MLH1
5	73.32	28	MLH1
5	74.43	28	MLH1
5	63.58	28	MLH1
5	110.07	28	MLH1
5	69.72	30	MLH1
5	65.34	30	MLH1
5	63.13	30	MLH1
5	62.75	30	MLH1
5	66.56	30	MLH1
5	51.71	30	MLH1
5	50.6	30	MLH1
5	62.66	30	MLH1
5	59.87	30	MLH1
6	33.05	20	MLH1
6	70.13	20	MLH1
6	60.81	20	MLH1
6	47.98	20	MLH1
6	49.36	20	MLH1
6	62.82	20	MLH1
6	52.93	20	MLH1
6	65.61	20	MLH1
6	56.01	20	MLH1
6	63.15	20	MLH1
6	75.56	20	MLH1
6	56.36	20	MLH1
6	61.75	20	MLH1
6	42.88	20	MLH1
6	55.31	20	MLH1
6	59.41	20	MLH1
6	37.08	20	MLH1
6	64.17	20	MLH1
6	57.42	20	MLH1
6	40.81	20	MLH1
6	65.28	20	MLH1
6	68.36	20	MLH1
6	59.11	20	MLH1
6	63.02	20	MLH1
6	54.07	20	MLH1
6	54.81	20	MLH1
6	61.34	20	MLH1
6	62.66	20	MLH1
6	57.53	20	MLH1
6	63.56	20	MLH1
6	55.96	20	MLH1
6	59.2	20	MLH1
6	48.49	20	MLH1
6	51.64	20	MLH1
6	57.93	20	MLH1
6	103.43	28	MLH1
6	73.97	28	MLH1
6	88.44	28	MLH1
6	79.11	28	MLH1
6	64.11	28	MLH1
6	74.47	28	MLH1
6	74.7	28	MLH1
6	85.38	28	MLH1
6	89.94	28	MLH1
6	72.88	28	MLH1
6	70.34	28	MLH1
6	73.41	28	MLH1
6	61.14	28	MLH1
6	80.47	28	MLH1
6	60.85	28	MLH1
6	59.49	28	MLH1
6	69.52	28	MLH1
6	65.23	28	MLH1
6	73.73	28	MLH1
6	61.99	28	MLH1
6	73.15	28	MLH1
6	64.26	28	MLH1
6	61.45	28	MLH1
6	63.78	28	MLH1
6	56.14	28	MLH1
6	66.02	28	MLH1
6	73.21	28	MLH1
6	61.27	28	MLH1
6	78.72	28	MLH1
6	66.42	28	MLH1
6	72.39	28	MLH1
6	66.54	28	MLH1
6	61.71	28	MLH1
6	50.96	30	MLH1
6	54.64	30	MLH1
6	51.82	30	MLH1
6	54.42	30	MLH1
6	68.07	30	MLH1
6	58.15	30	MLH1
6	50.64	30	MLH1
6	54.57	30	MLH1
6	59.28	30	MLH1
6	54.22	30	MLH1
6	62.73	30	MLH1
6	60.95	30	MLH1
6	47.76	30	MLH1
6	54.44	30	MLH1
6	66.89	30	MLH1
6	70.02	30	MLH1
6	61.6	30	MLH1
6	58.16	30	MLH1
6	58.2	30	MLH1
6	53.56	30	MLH1
6	59.97	30	MLH1
6	85.55	30	MLH1
6	51.31	30	MLH1
6	64.61	30	MLH1
6	40.4	30	MLH1
6	53.87	30	MLH1
6	74.94	30	MLH1
6	53.66	30	MLH1
6	82.66	30	MLH1
6	62.75	30	MLH1
6	62.57	30	MLH1
6	47.28	30	MLH1
6	57.08	30	MLH1
6	59.94	30	MLH1
6	49.31	30	MLH1
6	49.61	30	MLH1
6	60.78	30	MLH1
6	57.62	30	MLH1
6	66.61	20	MLH1
6	63.77	20	MLH1
6	54.07	20	MLH1
6	54.81	20	MLH1
6	61.34	20	MLH1
6	62.66	20	MLH1
6	57.53	20	MLH1
6	63.56	20	MLH1
6	55.96	20	MLH1
6	59.2	20	MLH1
6	48.49	20	MLH1
6	51.64	20	MLH1
6	57.93	20	MLH1
6	60.85	28	MLH1
6	59.49	28	MLH1
6	69.52	28	MLH1
6	65.23	28	MLH1
6	73.73	28	MLH1
6	61.99	28	MLH1
6	73.15	28	MLH1
6	64.26	28	MLH1
6	61.45	28	MLH1
6	63.78	28	MLH1
6	56.14	28	MLH1
6	66.02	28	MLH1
6	73.21	28	MLH1
6	61.27	28	MLH1
6	78.72	28	MLH1
6	62.75	30	MLH1
6	62.57	30	MLH1
6	47.28	30	MLH1
6	57.08	30	MLH1
6	59.94	30	MLH1
6	49.31	30	MLH1
6	49.61	30	MLH1
6	60.78	30	MLH1
6	57.62	30	MLH1
7	30.05	20	MLH1
7	54.42	20	MLH1
7	50.93	20	MLH1
7	46.27	20	MLH1
7	44.83	20	MLH1
7	40.01	20	MLH1
7	49.25	20	MLH1
7	55.78	20	MLH1
7	54.14	20	MLH1
7	53.96	20	MLH1
7	74.33	20	MLH1
7	52.07	20	MLH1
7	55.44	20	MLH1
7	42.38	20	MLH1
7	51.48	20	MLH1
7	55.51	20	MLH1
7	36.2	20	MLH1
7	52.83	20	MLH1
7	56.23	20	MLH1
7	36.3	20	MLH1
7	44.53	20	MLH1
7	65.12	20	MLH1
7	54.54	20	MLH1
7	59.65	20	MLH1
7	53.81	20	MLH1
7	47.83	20	MLH1
7	55.71	20	MLH1
7	57.22	20	MLH1
7	54.17	20	MLH1
7	61.91	20	MLH1
7	52.45	20	MLH1
7	41.99	20	MLH1
7	47.81	20	MLH1
7	50.34	20	MLH1
7	53.38	20	MLH1
7	73.37	28	MLH1
7	59.75	28	MLH1
7	84.09	28	MLH1
7	75.04	28	MLH1
7	61.6	28	MLH1
7	65.3	28	MLH1
7	69.65	28	MLH1
7	80.14	28	MLH1
7	79.95	28	MLH1
7	66.79	28	MLH1
7	66.12	28	MLH1
7	68.42	28	MLH1
7	55.28	28	MLH1
7	61.65	28	MLH1
7	56.01	28	MLH1
7	56.99	28	MLH1
7	69.38	28	MLH1
7	59.31	28	MLH1
7	62.32	28	MLH1
7	54.85	28	MLH1
7	62.48	28	MLH1
7	55.26	28	MLH1
7	57.13	28	MLH1
7	58.99	28	MLH1
7	53.19	28	MLH1
7	58.32	28	MLH1
7	67.55	28	MLH1
7	57.08	28	MLH1
7	77.16	28	MLH1
7	45.32	28	MLH1
7	58.05	28	MLH1
7	65.63	28	MLH1
7	46.67	28	MLH1
7	49.86	30	MLH1
7	54.29	30	MLH1
7	46.64	30	MLH1
7	43.21	30	MLH1
7	67.13	30	MLH1
7	53.42	30	MLH1
7	47.32	30	MLH1
7	51.42	30	MLH1
7	57.73	30	MLH1
7	53.47	30	MLH1
7	61.07	30	MLH1
7	55.06	30	MLH1
7	39.02	30	MLH1
7	50.78	30	MLH1
7	60.97	30	MLH1
7	61.9	30	MLH1
7	46.81	30	MLH1
7	51.09	30	MLH1
7	55.81	30	MLH1
7	51.45	30	MLH1
7	44.07	30	MLH1
7	66.83	30	MLH1
7	46.15	30	MLH1
7	63.52	30	MLH1
7	39.05	30	MLH1
7	52.19	30	MLH1
7	62.67	30	MLH1
7	49.82	30	MLH1
7	73.13	30	MLH1
7	59.07	30	MLH1
7	42.46	30	MLH1
7	43.99	30	MLH1
7	56.15	30	MLH1
7	59.56	30	MLH1
7	45.43	30	MLH1
7	46.05	30	MLH1
7	57.89	30	MLH1
7	47.87	30	MLH1
7	56.82	20	MLH1
7	57.39	20	MLH1
7	52.08	20	MLH1
7	54.07	20	MLH1
7	64.24	20	MLH1
7	59.44	20	MLH1
7	53.81	20	MLH1
7	47.83	20	MLH1
7	55.71	20	MLH1
7	57.22	20	MLH1
7	54.17	20	MLH1
7	61.91	20	MLH1
7	52.45	20	MLH1
7	41.99	20	MLH1
7	47.81	20	MLH1
7	50.34	20	MLH1
7	53.38	20	MLH1
7	56.01	28	MLH1
7	56.99	28	MLH1
7	69.38	28	MLH1
7	59.31	28	MLH1
7	62.32	28	MLH1
7	54.85	28	MLH1
7	62.48	28	MLH1
7	55.26	28	MLH1
7	57.13	28	MLH1
7	58.99	28	MLH1
7	53.19	28	MLH1
7	58.32	28	MLH1
7	67.55	28	MLH1
7	57.08	28	MLH1
7	77.16	28	MLH1
7	59.07	30	MLH1
7	42.46	30	MLH1
7	43.99	30	MLH1
7	56.15	30	MLH1
7	59.56	30	MLH1
7	45.43	30	MLH1
7	46.05	30	MLH1
7	57.89	30	MLH1
7	47.87	30	MLH1
8	29.54	20	MLH1
8	50.25	20	MLH1
8	41.04	20	MLH1
8	39.3	20	MLH1
8	44.34	20	MLH1
8	35.64	20	MLH1
8	40.3	20	MLH1
8	54.3	20	MLH1
8	46.76	20	MLH1
8	52.64	20	MLH1
8	66.06	20	MLH1
8	41.37	20	MLH1
8	49.43	20	MLH1
8	35.86	20	MLH1
8	49.19	20	MLH1
8	46.83	20	MLH1
8	31.16	20	MLH1
8	52.57	20	MLH1
8	44.47	20	MLH1
8	35.41	20	MLH1
8	41.8	20	MLH1
8	62.51	20	MLH1
8	47.65	20	MLH1
8	55.37	20	MLH1
8	47.06	20	MLH1
8	41.02	20	MLH1
8	53.09	20	MLH1
8	55.18	20	MLH1
8	52.1	20	MLH1
8	48.16	20	MLH1
8	48.53	20	MLH1
8	41.31	20	MLH1
8	42.97	20	MLH1
8	44.1	20	MLH1
8	50.87	20	MLH1
8	73.06	28	MLH1
8	53.91	28	MLH1
8	74.84	28	MLH1
8	71.4	28	MLH1
8	50.32	28	MLH1
8	51.63	28	MLH1
8	53.9	28	MLH1
8	68.61	28	MLH1
8	74.93	28	MLH1
8	55.07	28	MLH1
8	64.24	28	MLH1
8	57.89	28	MLH1
8	46.6	28	MLH1
8	52.95	28	MLH1
8	51.07	28	MLH1
8	54.19	28	MLH1
8	58.92	28	MLH1
8	57.11	28	MLH1
8	58.79	28	MLH1
8	50.02	28	MLH1
8	55.49	28	MLH1
8	49.13	28	MLH1
8	54.33	28	MLH1
8	57.94	28	MLH1
8	51.81	28	MLH1
8	47.98	28	MLH1
8	64.98	28	MLH1
8	46.4	28	MLH1
8	73.53	28	MLH1
8	42.67	28	MLH1
8	40.49	28	MLH1
8	65.1	28	MLH1
8	34.22	28	MLH1
8	48.56	30	MLH1
8	44.05	30	MLH1
8	38.08	30	MLH1
8	42.42	30	MLH1
8	63	30	MLH1
8	49.47	30	MLH1
8	45.16	30	MLH1
8	38.23	30	MLH1
8	57.57	30	MLH1
8	46.6	30	MLH1
8	50.4	30	MLH1
8	47.85	30	MLH1
8	34.38	30	MLH1
8	47.02	30	MLH1
8	47.21	30	MLH1
8	55.24	30	MLH1
8	43.41	30	MLH1
8	40.33	30	MLH1
8	45.13	30	MLH1
8	46.38	30	MLH1
8	40.26	30	MLH1
8	61.72	30	MLH1
8	42.19	30	MLH1
8	54.26	30	MLH1
8	35.76	30	MLH1
8	46.12	30	MLH1
8	54.82	30	MLH1
8	49.8	30	MLH1
8	59.7	30	MLH1
8	51.67	30	MLH1
8	37.51	30	MLH1
8	40	30	MLH1
8	54	30	MLH1
8	46.82	30	MLH1
8	33.87	30	MLH1
8	45.21	30	MLH1
8	46.23	30	MLH1
8	45.12	30	MLH1
8	55.85	20	MLH1
8	56.26	20	MLH1
8	49.51	20	MLH1
8	49.3	20	MLH1
8	44.97	20	MLH1
8	56.26	20	MLH1
8	47.06	20	MLH1
8	41.02	20	MLH1
8	53.09	20	MLH1
8	55.18	20	MLH1
8	52.1	20	MLH1
8	48.16	20	MLH1
8	48.53	20	MLH1
8	41.31	20	MLH1
8	42.97	20	MLH1
8	44.1	20	MLH1
8	50.87	20	MLH1
8	51.07	28	MLH1
8	54.19	28	MLH1
8	58.92	28	MLH1
8	57.11	28	MLH1
8	58.79	28	MLH1
8	50.02	28	MLH1
8	55.49	28	MLH1
8	49.13	28	MLH1
8	54.33	28	MLH1
8	57.94	28	MLH1
8	51.81	28	MLH1
8	47.98	28	MLH1
8	64.98	28	MLH1
8	46.4	28	MLH1
8	73.53	28	MLH1
8	51.67	30	MLH1
8	37.51	30	MLH1
8	40	30	MLH1
8	54	30	MLH1
8	46.82	30	MLH1
8	33.87	30	MLH1
8	45.21	30	MLH1
8	46.23	30	MLH1
8	45.12	30	MLH1
9	22.58	20	MLH1
9	48.03	20	MLH1
9	35.81	20	MLH1
9	37	20	MLH1
9	40.4	20	MLH1
9	26.73	20	MLH1
9	38.42	20	MLH1
9	52.68	20	MLH1
9	44.99	20	MLH1
9	47.18	20	MLH1
9	65.23	20	MLH1
9	32.65	20	MLH1
9	49.42	20	MLH1
9	35.55	20	MLH1
9	38.01	20	MLH1
9	35.84	20	MLH1
9	30.63	20	MLH1
9	46.35	20	MLH1
9	40.8	20	MLH1
9	35.27	20	MLH1
9	40.22	20	MLH1
9	59.74	20	MLH1
9	46.59	20	MLH1
9	42.31	20	MLH1
9	44.24	20	MLH1
9	39.69	20	MLH1
9	41.32	20	MLH1
9	50.58	20	MLH1
9	42.42	20	MLH1
9	45.73	20	MLH1
9	40.84	20	MLH1
9	39.61	20	MLH1
9	36.22	20	MLH1
9	43.26	20	MLH1
9	44.25	20	MLH1
9	45.43	28	MLH1
9	43.57	28	MLH1
9	73.57	28	MLH1
9	66.44	28	MLH1
9	48.94	28	MLH1
9	51.49	28	MLH1
9	52.55	28	MLH1
9	63.68	28	MLH1
9	70.91	28	MLH1
9	52.12	28	MLH1
9	63.21	28	MLH1
9	48.03	28	MLH1
9	41.02	28	MLH1
9	50.23	28	MLH1
9	46.32	28	MLH1
9	50.83	28	MLH1
9	48.68	28	MLH1
9	56.33	28	MLH1
9	56.24	28	MLH1
9	41.88	28	MLH1
9	49.02	28	MLH1
9	41.11	28	MLH1
9	41.08	28	MLH1
9	45.7	28	MLH1
9	46.11	28	MLH1
9	47.5	28	MLH1
9	57.96	28	MLH1
9	43.89	28	MLH1
9	68.41	28	MLH1
9	36.96	28	MLH1
9	32.18	28	MLH1
9	56.4	28	MLH1
9	33.15	28	MLH1
9	46.88	30	MLH1
9	38.36	30	MLH1
9	37.76	30	MLH1
9	38.88	30	MLH1
9	55.44	30	MLH1
9	38.3	30	MLH1
9	33.62	30	MLH1
9	36.75	30	MLH1
9	37.89	30	MLH1
9	41.13	30	MLH1
9	49.35	30	MLH1
9	45.31	30	MLH1
9	33.53	30	MLH1
9	38.95	30	MLH1
9	40	30	MLH1
9	52.76	30	MLH1
9	42.55	30	MLH1
9	39.17	30	MLH1
9	42.78	30	MLH1
9	40.75	30	MLH1
9	39.48	30	MLH1
9	39.91	30	MLH1
9	40.93	30	MLH1
9	49	30	MLH1
9	34.41	30	MLH1
9	41.01	30	MLH1
9	48.24	30	MLH1
9	37.45	30	MLH1
9	57.32	30	MLH1
9	37.75	30	MLH1
9	36.14	30	MLH1
9	36.63	30	MLH1
9	51.04	30	MLH1
9	40.88	30	MLH1
9	29.48	30	MLH1
9	40.31	30	MLH1
9	42.78	30	MLH1
9	43.17	30	MLH1
9	52.51	20	MLH1
9	48.44	20	MLH1
9	48.67	20	MLH1
9	49.2	20	MLH1
9	43.7	20	MLH1
9	52.78	20	MLH1
9	44.24	20	MLH1
9	39.69	20	MLH1
9	41.32	20	MLH1
9	50.58	20	MLH1
9	42.42	20	MLH1
9	45.73	20	MLH1
9	40.84	20	MLH1
9	39.61	20	MLH1
9	36.22	20	MLH1
9	43.26	20	MLH1
9	44.25	20	MLH1
9	46.32	28	MLH1
9	50.83	28	MLH1
9	48.68	28	MLH1
9	56.33	28	MLH1
9	56.24	28	MLH1
9	41.88	28	MLH1
9	49.02	28	MLH1
9	41.11	28	MLH1
9	41.08	28	MLH1
9	45.7	28	MLH1
9	46.11	28	MLH1
9	47.5	28	MLH1
9	57.96	28	MLH1
9	43.89	28	MLH1
9	68.41	28	MLH1
9	37.75	30	MLH1
9	36.14	30	MLH1
9	36.63	30	MLH1
9	51.04	30	MLH1
9	40.88	30	MLH1
9	29.48	30	MLH1
9	40.31	30	MLH1
9	42.78	30	MLH1
9	43.17	30	MLH1
10	21.65	20	MLH1
10	44.99	20	MLH1
10	24.86	20	MLH1
10	34.47	20	MLH1
10	39.74	20	MLH1
10	26.05	20	MLH1
10	33.61	20	MLH1
10	50.97	20	MLH1
10	42.12	20	MLH1
10	32.35	20	MLH1
10	59.23	20	MLH1
10	32.44	20	MLH1
10	46.81	20	MLH1
10	34.02	20	MLH1
10	37	20	MLH1
10	32.39	20	MLH1
10	30.59	20	MLH1
10	29.19	20	MLH1
10	34.12	20	MLH1
10	35.01	20	MLH1
10	39.38	20	MLH1
10	57.06	20	MLH1
10	44.19	20	MLH1
10	35.06	20	MLH1
10	41.4	20	MLH1
10	37.84	20	MLH1
10	35.16	20	MLH1
10	44.65	20	MLH1
10	39.95	20	MLH1
10	31.62	20	MLH1
10	35.6	20	MLH1
10	32.88	20	MLH1
10	33.26	20	MLH1
10	40.51	20	MLH1
10	39.97	20	MLH1
10	43.85	28	MLH1
10	41.14	28	MLH1
10	66.58	28	MLH1
10	64.99	28	MLH1
10	48.74	28	MLH1
10	46.72	28	MLH1
10	44.53	28	MLH1
10	48.48	28	MLH1
10	67.08	28	MLH1
10	52	28	MLH1
10	62.12	28	MLH1
10	47.16	28	MLH1
10	36.11	28	MLH1
10	50.23	28	MLH1
10	44.45	28	MLH1
10	45.85	28	MLH1
10	45.93	28	MLH1
10	51.38	28	MLH1
10	55.64	28	MLH1
10	41.6	28	MLH1
10	46.76	28	MLH1
10	36.81	28	MLH1
10	35.03	28	MLH1
10	41.77	28	MLH1
10	43.91	28	MLH1
10	39.54	28	MLH1
10	54.13	28	MLH1
10	40.9	28	MLH1
10	60.07	28	MLH1
10	36.51	28	MLH1
10	31.25	28	MLH1
10	45.36	28	MLH1
10	31.13	28	MLH1
10	42.58	30	MLH1
10	28.84	30	MLH1
10	37.41	30	MLH1
10	29.78	30	MLH1
10	38.23	30	MLH1
10	35.6	30	MLH1
10	30.8	30	MLH1
10	34.89	30	MLH1
10	37.76	30	MLH1
10	36.86	30	MLH1
10	46.86	30	MLH1
10	28.35	30	MLH1
10	32.46	30	MLH1
10	36.52	30	MLH1
10	39.88	30	MLH1
10	51.57	30	MLH1
10	41.06	30	MLH1
10	33.89	30	MLH1
10	36.64	30	MLH1
10	35.1	30	MLH1
10	39.4	30	MLH1
10	38.31	30	MLH1
10	34.54	30	MLH1
10	46.21	30	MLH1
10	27.26	30	MLH1
10	38.27	30	MLH1
10	41.01	30	MLH1
10	31.37	30	MLH1
10	40.15	30	MLH1
10	36.26	30	MLH1
10	31.66	30	MLH1
10	33.67	30	MLH1
10	39.49	30	MLH1
10	36.91	30	MLH1
10	24.85	30	MLH1
10	39.91	30	MLH1
10	33.8	30	MLH1
10	32.05	30	MLH1
10	44.22	20	MLH1
10	47.62	20	MLH1
10	45.66	20	MLH1
10	38.36	20	MLH1
10	41.24	20	MLH1
10	43.99	20	MLH1
10	41.4	20	MLH1
10	37.84	20	MLH1
10	35.16	20	MLH1
10	44.65	20	MLH1
10	39.95	20	MLH1
10	31.62	20	MLH1
10	35.6	20	MLH1
10	32.88	20	MLH1
10	33.26	20	MLH1
10	40.51	20	MLH1
10	39.97	20	MLH1
10	44.45	28	MLH1
10	45.85	28	MLH1
10	45.93	28	MLH1
10	51.38	28	MLH1
10	55.64	28	MLH1
10	41.6	28	MLH1
10	46.76	28	MLH1
10	36.81	28	MLH1
10	35.03	28	MLH1
10	41.77	28	MLH1
10	43.91	28	MLH1
10	39.54	28	MLH1
10	54.13	28	MLH1
10	40.9	28	MLH1
10	60.07	28	MLH1
10	36.26	30	MLH1
10	31.66	30	MLH1
10	33.67	30	MLH1
10	39.49	30	MLH1
10	36.91	30	MLH1
10	24.85	30	MLH1
10	39.91	30	MLH1
10	33.8	30	MLH1
10	32.05	30	MLH1
11	18.76	20	MLH1
11	42.38	20	MLH1
11	23.57	20	MLH1
11	27.36	20	MLH1
11	26.62	20	MLH1
11	24.26	20	MLH1
11	28.87	20	MLH1
11	47.71	20	MLH1
11	34.61	20	MLH1
11	31.73	20	MLH1
11	44.47	20	MLH1
11	30.86	20	MLH1
11	38.29	20	MLH1
11	27.19	20	MLH1
11	33.41	20	MLH1
11	29.41	20	MLH1
11	26.53	20	MLH1
11	27.71	20	MLH1
11	28.81	20	MLH1
11	30.03	20	MLH1
11	38.4	20	MLH1
11	56.52	20	MLH1
11	41.59	20	MLH1
11	33.45	20	MLH1
11	41.15	20	MLH1
11	32.09	20	MLH1
11	28.22	20	MLH1
11	41.53	20	MLH1
11	36.46	20	MLH1
11	27.83	20	MLH1
11	32.09	20	MLH1
11	27.89	20	MLH1
11	32.33	20	MLH1
11	39.66	20	MLH1
11	24.37	20	MLH1
11	37.22	28	MLH1
11	39.17	28	MLH1
11	49.94	28	MLH1
11	53.88	28	MLH1
11	38.33	28	MLH1
11	41.42	28	MLH1
11	32.01	28	MLH1
11	46.61	28	MLH1
11	52.53	28	MLH1
11	50.83	28	MLH1
11	39.51	28	MLH1
11	46.74	28	MLH1
11	35.49	28	MLH1
11	45.57	28	MLH1
11	43.53	28	MLH1
11	44.47	28	MLH1
11	42.6	28	MLH1
11	47.77	28	MLH1
11	49.84	28	MLH1
11	39.91	28	MLH1
11	32.01	28	MLH1
11	36.27	28	MLH1
11	32.22	28	MLH1
11	36.01	28	MLH1
11	38.79	28	MLH1
11	36.09	28	MLH1
11	51.73	28	MLH1
11	40.52	28	MLH1
11	49.75	28	MLH1
11	32.5	28	MLH1
11	30.88	28	MLH1
11	43.88	28	MLH1
11	29.91	28	MLH1
11	31.53	30	MLH1
11	28.78	30	MLH1
11	33.78	30	MLH1
11	26.82	30	MLH1
11	35.96	30	MLH1
11	34.51	30	MLH1
11	28.16	30	MLH1
11	28.45	30	MLH1
11	35.47	30	MLH1
11	36.49	30	MLH1
11	31.31	30	MLH1
11	26.46	30	MLH1
11	30.29	30	MLH1
11	31.32	30	MLH1
11	35.72	30	MLH1
11	46.15	30	MLH1
11	40.12	30	MLH1
11	29.57	30	MLH1
11	30.13	30	MLH1
11	34.27	30	MLH1
11	35.47	30	MLH1
11	38.2	30	MLH1
11	28.39	30	MLH1
11	35.13	30	MLH1
11	22.38	30	MLH1
11	38.27	30	MLH1
11	38.66	30	MLH1
11	30.05	30	MLH1
11	39.11	30	MLH1
11	33.06	30	MLH1
11	30.14	30	MLH1
11	30.18	30	MLH1
11	35.28	30	MLH1
11	35.21	30	MLH1
11	23.25	30	MLH1
11	39.41	30	MLH1
11	32.77	30	MLH1
11	31.64	30	MLH1
11	33.91	20	MLH1
11	39.88	20	MLH1
11	38.05	20	MLH1
11	33.79	20	MLH1
11	33.12	20	MLH1
11	38.08	20	MLH1
11	41.15	20	MLH1
11	32.09	20	MLH1
11	28.22	20	MLH1
11	41.53	20	MLH1
11	36.46	20	MLH1
11	27.83	20	MLH1
11	32.09	20	MLH1
11	27.89	20	MLH1
11	32.33	20	MLH1
11	39.66	20	MLH1
11	24.37	20	MLH1
11	43.53	28	MLH1
11	44.47	28	MLH1
11	42.6	28	MLH1
11	47.77	28	MLH1
11	49.84	28	MLH1
11	39.91	28	MLH1
11	32.01	28	MLH1
11	36.27	28	MLH1
11	32.22	28	MLH1
11	36.01	28	MLH1
11	38.79	28	MLH1
11	36.09	28	MLH1
11	51.73	28	MLH1
11	40.52	28	MLH1
11	49.75	28	MLH1
11	33.06	30	MLH1
11	30.14	30	MLH1
11	30.18	30	MLH1
11	35.28	30	MLH1
11	35.21	30	MLH1
11	23.25	30	MLH1
11	39.41	30	MLH1
11	32.77	30	MLH1
11	31.64	30	MLH1
12	18.54	20	MLH1
12	38.23	20	MLH1
12	21.35	20	MLH1
12	25.39	20	MLH1
12	24.41	20	MLH1
12	24.25	20	MLH1
12	24.76	20	MLH1
12	41.78	20	MLH1
12	32.99	20	MLH1
12	28.2	20	MLH1
12	34.58	20	MLH1
12	29.27	20	MLH1
12	35.55	20	MLH1
12	26.47	20	MLH1
12	23.01	20	MLH1
12	29.03	20	MLH1
12	26.5	20	MLH1
12	27.39	20	MLH1
12	28.55	20	MLH1
12	29.93	20	MLH1
12	35.38	20	MLH1
12	48.92	20	MLH1
12	36.45	20	MLH1
12	29.87	20	MLH1
12	32.82	20	MLH1
12	30.9	20	MLH1
12	24.53	20	MLH1
12	37.33	20	MLH1
12	33.97	20	MLH1
12	27.57	20	MLH1
12	30.97	20	MLH1
12	27.84	20	MLH1
12	31.45	20	MLH1
12	33.82	20	MLH1
12	23.82	20	MLH1
12	36.37	28	MLH1
12	33.01	28	MLH1
12	43.42	28	MLH1
12	49.68	28	MLH1
12	34.08	28	MLH1
12	37.74	28	MLH1
12	30.67	28	MLH1
12	32.38	28	MLH1
12	51.97	28	MLH1
12	43.56	28	MLH1
12	38.71	28	MLH1
12	43.58	28	MLH1
12	29.08	28	MLH1
12	38.38	28	MLH1
12	41.54	28	MLH1
12	43.17	28	MLH1
12	41.14	28	MLH1
12	44.7	28	MLH1
12	38.85	28	MLH1
12	32.8	28	MLH1
12	29.92	28	MLH1
12	35.04	28	MLH1
12	31.04	28	MLH1
12	31.99	28	MLH1
12	34.2	28	MLH1
12	34.05	28	MLH1
12	46.81	28	MLH1
12	37.2	28	MLH1
12	47.41	28	MLH1
12	31.87	28	MLH1
12	26.61	28	MLH1
12	39.63	28	MLH1
12	25.04	28	MLH1
12	30.61	30	MLH1
12	27.75	30	MLH1
12	31.54	30	MLH1
12	23.38	30	MLH1
12	34.34	30	MLH1
12	33.35	30	MLH1
12	20.9	30	MLH1
12	26.67	30	MLH1
12	34.95	30	MLH1
12	33.64	30	MLH1
12	28.01	30	MLH1
12	26.01	30	MLH1
12	28.99	30	MLH1
12	28.98	30	MLH1
12	26.45	30	MLH1
12	39.27	30	MLH1
12	30.67	30	MLH1
12	28.49	30	MLH1
12	29.99	30	MLH1
12	33.52	30	MLH1
12	22.78	30	MLH1
12	32.26	30	MLH1
12	27.08	30	MLH1
12	34.82	30	MLH1
12	20.3	30	MLH1
12	34.87	30	MLH1
12	37.8	30	MLH1
12	26.82	30	MLH1
12	32.01	30	MLH1
12	28.09	30	MLH1
12	29.48	30	MLH1
12	28.97	30	MLH1
12	35.11	30	MLH1
12	25.19	30	MLH1
12	22.37	30	MLH1
12	24.25	30	MLH1
12	29.39	30	MLH1
12	27.22	30	MLH1
12	30.8	20	MLH1
12	34.87	20	MLH1
12	34.38	20	MLH1
12	29.47	20	MLH1
12	28.1	20	MLH1
12	36.86	20	MLH1
12	32.82	20	MLH1
12	30.9	20	MLH1
12	24.53	20	MLH1
12	37.33	20	MLH1
12	33.97	20	MLH1
12	27.57	20	MLH1
12	30.97	20	MLH1
12	27.84	20	MLH1
12	31.45	20	MLH1
12	33.82	20	MLH1
12	23.82	20	MLH1
12	41.54	28	MLH1
12	43.17	28	MLH1
12	41.14	28	MLH1
12	44.7	28	MLH1
12	38.85	28	MLH1
12	32.8	28	MLH1
12	29.92	28	MLH1
12	35.04	28	MLH1
12	31.04	28	MLH1
12	31.99	28	MLH1
12	34.2	28	MLH1
12	34.05	28	MLH1
12	46.81	28	MLH1
12	37.2	28	MLH1
12	47.41	28	MLH1
12	28.09	30	MLH1
12	29.48	30	MLH1
12	28.97	30	MLH1
12	35.11	30	MLH1
12	25.19	30	MLH1
12	22.37	30	MLH1
12	24.25	30	MLH1
12	29.39	30	MLH1
12	27.22	30	MLH1
13	15.25	20	MLH1
13	28.09	20	MLH1
13	17.9	20	MLH1
13	24.81	20	MLH1
13	20.08	20	MLH1
13	23.04	20	MLH1
13	24.43	20	MLH1
13	41.41	20	MLH1
13	30.07	20	MLH1
13	27.48	20	MLH1
13	31.31	20	MLH1
13	26.83	20	MLH1
13	32.64	20	MLH1
13	21.11	20	MLH1
13	22.25	20	MLH1
13	27.63	20	MLH1
13	24.92	20	MLH1
13	25.35	20	MLH1
13	25.47	20	MLH1
13	22.66	20	MLH1
13	33.24	20	MLH1
13	38.48	20	MLH1
13	29.19	20	MLH1
13	25.4	20	MLH1
13	28.47	20	MLH1
13	30.23	20	MLH1
13	22.7	20	MLH1
13	29.57	20	MLH1
13	31.82	20	MLH1
13	26.76	20	MLH1
13	28.59	20	MLH1
13	26.59	20	MLH1
13	26.65	20	MLH1
13	27.27	20	MLH1
13	21.31	20	MLH1
13	35.36	28	MLH1
13	28.29	28	MLH1
13	37.73	28	MLH1
13	40.98	28	MLH1
13	30.73	28	MLH1
13	36.7	28	MLH1
13	27.88	28	MLH1
13	25.87	28	MLH1
13	43.48	28	MLH1
13	38.92	28	MLH1
13	31.46	28	MLH1
13	38.91	28	MLH1
13	28.16	28	MLH1
13	32.38	28	MLH1
13	36.39	28	MLH1
13	29.32	28	MLH1
13	31.53	28	MLH1
13	41.16	28	MLH1
13	36.58	28	MLH1
13	31.15	28	MLH1
13	29.52	28	MLH1
13	25.8	28	MLH1
13	25.57	28	MLH1
13	28.93	28	MLH1
13	25.45	28	MLH1
13	32.65	28	MLH1
13	46.68	28	MLH1
13	34.15	28	MLH1
13	42.55	28	MLH1
13	23.13	28	MLH1
13	19.01	28	MLH1
13	32.28	28	MLH1
13	17.87	28	MLH1
13	26.24	30	MLH1
13	24.7	30	MLH1
13	29.89	30	MLH1
13	20.08	30	MLH1
13	31.45	30	MLH1
13	23.59	30	MLH1
13	20.28	30	MLH1
13	25.79	30	MLH1
13	33.96	30	MLH1
13	32.89	30	MLH1
13	25.61	30	MLH1
13	23.83	30	MLH1
13	26.06	30	MLH1
13	23.95	30	MLH1
13	25.44	30	MLH1
13	38.99	30	MLH1
13	29.61	30	MLH1
13	28.27	30	MLH1
13	26.04	30	MLH1
13	31.77	30	MLH1
13	22.14	30	MLH1
13	30.44	30	MLH1
13	23.74	30	MLH1
13	31.62	30	MLH1
13	19.61	30	MLH1
13	25.6	30	MLH1
13	36.48	30	MLH1
13	24.02	30	MLH1
13	26.89	30	MLH1
13	22.14	30	MLH1
13	28.95	30	MLH1
13	26.64	30	MLH1
13	27.65	30	MLH1
13	22.14	30	MLH1
13	18.77	30	MLH1
13	22.87	30	MLH1
13	29.18	30	MLH1
13	25.15	30	MLH1
13	26.53	20	MLH1
13	29.13	20	MLH1
13	31.92	20	MLH1
13	27.86	20	MLH1
13	28.1	20	MLH1
13	32.11	20	MLH1
13	28.47	20	MLH1
13	30.23	20	MLH1
13	22.7	20	MLH1
13	29.57	20	MLH1
13	31.82	20	MLH1
13	26.76	20	MLH1
13	28.59	20	MLH1
13	26.59	20	MLH1
13	26.65	20	MLH1
13	27.27	20	MLH1
13	21.31	20	MLH1
13	36.39	28	MLH1
13	29.32	28	MLH1
13	31.53	28	MLH1
13	41.16	28	MLH1
13	36.58	28	MLH1
13	31.15	28	MLH1
13	29.52	28	MLH1
13	25.8	28	MLH1
13	25.57	28	MLH1
13	28.93	28	MLH1
13	25.45	28	MLH1
13	32.65	28	MLH1
13	46.68	28	MLH1
13	34.15	28	MLH1
13	42.55	28	MLH1
13	22.14	30	MLH1
13	28.95	30	MLH1
13	26.64	30	MLH1
13	27.65	30	MLH1
13	22.14	30	MLH1
13	18.77	30	MLH1
13	22.87	30	MLH1
13	29.18	30	MLH1
13	25.15	30	MLH1
14	12.83	20	MLH1
14	25.47	20	MLH1
14	17.76	20	MLH1
14	19.07	20	MLH1
14	19.61	20	MLH1
14	21.33	20	MLH1
14	23.09	20	MLH1
14	33.69	20	MLH1
14	20.2	20	MLH1
14	24.9	20	MLH1
14	30.5	20	MLH1
14	24.39	20	MLH1
14	29.5	20	MLH1
14	19.28	20	MLH1
14	21.43	20	MLH1
14	25.21	20	MLH1
14	18.96	20	MLH1
14	20.68	20	MLH1
14	20.96	20	MLH1
14	18.07	20	MLH1
14	28.91	20	MLH1
14	36.75	20	MLH1
14	27.45	20	MLH1
14	25.21	20	MLH1
14	27.15	20	MLH1
14	29.48	20	MLH1
14	21.47	20	MLH1
14	28.26	20	MLH1
14	30.53	20	MLH1
14	25.65	20	MLH1
14	26.75	20	MLH1
14	24.53	20	MLH1
14	19.71	20	MLH1
14	26.69	20	MLH1
14	16.16	20	MLH1
14	32.62	28	MLH1
14	26.56	28	MLH1
14	25.35	28	MLH1
14	29.19	28	MLH1
14	27.53	28	MLH1
14	27.06	28	MLH1
14	26.56	28	MLH1
14	25.03	28	MLH1
14	29.85	28	MLH1
14	38.46	28	MLH1
14	30.21	28	MLH1
14	36.03	28	MLH1
14	27.67	28	MLH1
14	30.76	28	MLH1
14	35.87	28	MLH1
14	28.08	28	MLH1
14	27.63	28	MLH1
14	40.67	28	MLH1
14	36.09	28	MLH1
14	22.16	28	MLH1
14	26.21	28	MLH1
14	24.6	28	MLH1
14	25.23	28	MLH1
14	27.66	28	MLH1
14	21.92	28	MLH1
14	31.66	28	MLH1
14	40.54	28	MLH1
14	32.48	28	MLH1
14	33.67	28	MLH1
14	22.84	28	MLH1
14	15.22	28	MLH1
14	26.96	28	MLH1
14	13.87	28	MLH1
14	26.09	30	MLH1
14	21.03	30	MLH1
14	25.07	30	MLH1
14	17.62	30	MLH1
14	29.49	30	MLH1
14	20.8	30	MLH1
14	15.7	30	MLH1
14	25.44	30	MLH1
14	28	30	MLH1
14	28.64	30	MLH1
14	22.16	30	MLH1
14	23.24	30	MLH1
14	19.05	30	MLH1
14	19.43	30	MLH1
14	16.47	30	MLH1
14	26.78	30	MLH1
14	26.77	30	MLH1
14	25.25	30	MLH1
14	24.03	30	MLH1
14	28.47	30	MLH1
14	18.41	30	MLH1
14	29.66	30	MLH1
14	22.59	30	MLH1
14	31.55	30	MLH1
14	19.18	30	MLH1
14	24.49	30	MLH1
14	26.58	30	MLH1
14	21.23	30	MLH1
14	23.96	30	MLH1
14	21.9	30	MLH1
14	23.24	30	MLH1
14	25.29	30	MLH1
14	20.65	30	MLH1
14	18	30	MLH1
14	17.89	30	MLH1
14	20.97	30	MLH1
14	26.75	30	MLH1
14	19.57	30	MLH1
14	25.86	20	MLH1
14	25.08	20	MLH1
14	29.5	20	MLH1
14	24.98	20	MLH1
14	25.19	20	MLH1
14	21.91	20	MLH1
14	30.5	20	MLH1
14	27.15	20	MLH1
14	29.48	20	MLH1
14	21.47	20	MLH1
14	28.26	20	MLH1
14	30.53	20	MLH1
14	25.65	20	MLH1
14	26.75	20	MLH1
[truncated: 469 more rows]

## Sheet: Fig 2C
Data from Figure 2C: MLH1 foci per bivalent during pachyene stage of prophase I
Temperature (ºC)	Foci / bivalent	Chromosome number	Protein
20	2	1	MLH1
20	2	2	MLH1
20	1	3	MLH1
20	1	4	MLH1
20	1	5	MLH1
20	1	6	MLH1
20	1	7	MLH1
20	1	8	MLH1
20	1	9	MLH1
20	1	10	MLH1
20	1	11	MLH1
20	1	12	MLH1
20	1	13	MLH1
20	1	14	MLH1
20	1	15	MLH1
20	1	16	MLH1
20	1	17	MLH1
20	2	1	MLH1
20	2	2	MLH1
20	2	3	MLH1
20	2	4	MLH1
20	2	5	MLH1
20	1	6	MLH1
20	1	7	MLH1
20	1	8	MLH1
20	1	9	MLH1
20	1	10	MLH1
20	1	11	MLH1
20	1	12	MLH1
20	1	13	MLH1
20	1	14	MLH1
20	1	15	MLH1
20	1	16	MLH1
20	1	17	MLH1
20	3	1	MLH1
20	2	2	MLH1
20	2	3	MLH1
20	2	4	MLH1
20	1	5	MLH1
20	1	6	MLH1
20	2	7	MLH1
20	1	8	MLH1
20	1	9	MLH1
20	1	10	MLH1
20	1	11	MLH1
20	1	12	MLH1
20	1	13	MLH1
20	1	14	MLH1
20	1	15	MLH1
20	1	16	MLH1
20	1	17	MLH1
20	2	1	MLH1
20	3	2	MLH1
20	2	3	MLH1
20	2	4	MLH1
20	2	5	MLH1
20	1	6	MLH1
20	1	7	MLH1
20	2	8	MLH1
20	1	9	MLH1
20	1	10	MLH1
20	1	11	MLH1
20	1	12	MLH1
20	1	13	MLH1
20	1	14	MLH1
20	1	15	MLH1
20	1	16	MLH1
20	1	17	MLH1
20	3	1	MLH1
20	1	2	MLH1
20	3	3	MLH1
20	2	4	MLH1
20	2	5	MLH1
20	1	6	MLH1
20	1	7	MLH1
20	2	8	MLH1
20	1	9	MLH1
20	2	10	MLH1
20	1	11	MLH1
20	1	12	MLH1
20	1	13	MLH1
20	1	14	MLH1
20	1	15	MLH1
20	1	16	MLH1
20	1	17	MLH1
20	2	1	MLH1
20	3	2	MLH1
20	2	3	MLH1
20	2	4	MLH1
20	2	5	MLH1
20	2	6	MLH1
20	1	7	MLH1
20	1	8	MLH1
20	1	9	MLH1
20	1	10	MLH1
20	1	11	MLH1
20	1	12	MLH1
20	1	13	MLH1
20	1	14	MLH1
20	1	15	MLH1
20	1	16	MLH1
20	1	17	MLH1
20	2	1	MLH1
20	1	2	MLH1
20	2	3	MLH1
20	1	4	MLH1
20	1	5	MLH1
20	1	6	MLH1
20	1	7	MLH1
20	2	8	MLH1
20	1	9	MLH1
20	1	10	MLH1
20	1	11	MLH1
20	1	12	MLH1
20	1	13	MLH1
20	1	14	MLH1
20	1	15	MLH1
20	1	16	MLH1
20	1	17	MLH1
20	3	1	MLH1
20	2	2	MLH1
20	2	3	MLH1
20	3	4	MLH1
20	1	5	MLH1
20	1	6	MLH1
20	1	7	MLH1
20	1	8	MLH1
20	1	9	MLH1
20	1	10	MLH1
20	2	11	MLH1
20	2	12	MLH1
20	1	13	MLH1
20	1	14	MLH1
20	1	15	MLH1
20	1	16	MLH1
20	1	17	MLH1
20	4	1	MLH1
20	3	2	MLH1
20	3	3	MLH1
20	1	4	MLH1
20	1	5	MLH1
20	1	6	MLH1
20	1	7	MLH1
20	2	8	MLH1
20	1	9	MLH1
20	1	10	MLH1
20	1	11	MLH1
20	1	12	MLH1
20	2	13	MLH1
20	1	14	MLH1
20	1	15	MLH1
20	1	16	MLH1
20	1	17	MLH1
20	3	1	MLH1
20	2	2	MLH1
20	3	3	MLH1
20	1	4	MLH1
20	2	5	MLH1
20	3	6	MLH1
20	1	7	MLH1
20	2	8	MLH1
20	1	9	MLH1
20	1	10	MLH1
20	1	11	MLH1
20	1	12	MLH1
20	1	13	MLH1
20	1	14	MLH1
20	1	15	MLH1
20	1	16	MLH1
20	1	17	MLH1
20	3	1	MLH1
20	1	2	MLH1
20	2	3	MLH1
20	3	4	MLH1
20	1	5	MLH1
20	2	6	MLH1
20	2	7	MLH1
20	2	8	MLH1
20	1	9	MLH1
20	1	10	MLH1
20	1	11	MLH1
20	1	12	MLH1
20	1	13	MLH1
20	1	14	MLH1
20	1	15	MLH1
20	1	16	MLH1
20	1	17	MLH1
20	4	1	MLH1
20	2	2	MLH1
20	1	3	MLH1
20	1	4	MLH1
20	1	5	MLH1
20	2	6	MLH1
20	1	7	MLH1
20	1	8	MLH1
20	1	9	MLH1
20	1	10	MLH1
20	1	11	MLH1
20	1	12	MLH1
20	1	13	MLH1
20	1	14	MLH1
20	1	15	MLH1
20	1	16	MLH1
20	1	17	MLH1
20	3	1	MLH1
20	3	2	MLH1
20	2	3	MLH1
20	2	4	MLH1
20	2	5	MLH1
20	2	6	MLH1
20	2	7	MLH1
20	1	8	MLH1
20	1	9	MLH1
20	1	10	MLH1
20	1	11	MLH1
20	1	12	MLH1
20	1	13	MLH1
20	1	14	MLH1
20	1	15	MLH1
20	1	16	MLH1
20	1	17	MLH1
20	3	1	MLH1
20	1	2	MLH1
20	2	3	MLH1
20	3	4	MLH1
20	1	5	MLH1
20	1	6	MLH1
20	1	7	MLH1
20	1	8	MLH1
20	1	9	MLH1
20	1	10	MLH1
20	2	11	MLH1
20	1	12	MLH1
20	1	13	MLH1
20	1	14	MLH1
20	1	15	MLH1
20	1	16	MLH1
20	1	17	MLH1
20	4	1	MLH1
20	2	2	MLH1
20	1	3	MLH1
20	2	4	MLH1
20	2	5	MLH1
20	1	6	MLH1
20	1	7	MLH1
20	1	8	MLH1
20	2	9	MLH1
20	1	10	MLH1
20	1	11	MLH1
20	1	12	MLH1
20	1	13	MLH1
20	1	14	MLH1
20	1	15	MLH1
20	1	16	MLH1
20	1	17	MLH1
20	3	1	MLH1
20	3	2	MLH1
20	2	3	MLH1
20	3	4	MLH1
20	1	5	MLH1
20	2	6	MLH1
20	1	7	MLH1
20	3	8	MLH1
20	1	9	MLH1
20	1	10	MLH1
20	1	11	MLH1
20	1	12	MLH1
20	1	13	MLH1
20	1	14	MLH1
20	1	15	MLH1
20	1	16	MLH1
20	1	17	MLH1
20	3	1	MLH1
20	3	2	MLH1
20	2	3	MLH1
20	1	4	MLH1
20	2	5	MLH1
20	2	6	MLH1
20	2	7	MLH1
20	1	8	MLH1
20	1	9	MLH1
20	1	10	MLH1
20	1	11	MLH1
20	1	12	MLH1
20	1	13	MLH1
20	1	14	MLH1
20	1	15	MLH1
20	1	16	MLH1
20	1	17	MLH1
20	2	1	MLH1
20	3	2	MLH1
20	1	3	MLH1
20	2	4	MLH1
20	2	5	MLH1
20	2	6	MLH1
20	2	7	MLH1
20	1	8	MLH1
20	1	9	MLH1
20	1	10	MLH1
20	1	11	MLH1
20	1	12	MLH1
20	1	13	MLH1
20	1	14	MLH1
20	1	15	MLH1
20	1	16	MLH1
20	1	17	MLH1
20	3	1	MLH1
20	2	2	MLH1
20	3	3	MLH1
20	2	4	MLH1
20	2	5	MLH1
20	2	6	MLH1
20	1	7	MLH1
20	2	8	MLH1
20	1	9	MLH1
20	1	10	MLH1
20	1	11	MLH1
20	1	12	MLH1
20	2	13	MLH1
20	1	14	MLH1
20	1	15	MLH1
20	1	16	MLH1
20	1	17	MLH1
20	3	1	MLH1
20	3	2	MLH1
20	2	3	MLH1
20	3	4	MLH1
20	2	5	MLH1
20	1	6	MLH1
20	1	7	MLH1
20	1	8	MLH1
20	1	9	MLH1
20	1	10	MLH1
20	1	11	MLH1
20	1	12	MLH1
20	1	13	MLH1
20	1	14	MLH1
20	1	15	MLH1
20	1	16	MLH1
20	1	17	MLH1
20	3	1	MLH1
20	2	2	MLH1
20	2	3	MLH1
20	1	4	MLH1
20	2	5	MLH1
20	2	6	MLH1
20	1	7	MLH1
20	2	8	MLH1
20	1	9	MLH1
20	1	10	MLH1
20	1	11	MLH1
20	1	12	MLH1
20	1	13	MLH1
20	1	14	MLH1
20	1	15	MLH1
20	1	16	MLH1
20	1	17	MLH1
20	2	1	MLH1
20	1	2	MLH1
20	2	3	MLH1
20	2	4	MLH1
20	1	5	MLH1
20	2	6	MLH1
20	1	7	MLH1
20	2	8	MLH1
20	1	9	MLH1
20	1	10	MLH1
20	2	11	MLH1
20	2	12	MLH1
20	1	13	MLH1
20	1	14	MLH1
20	1	15	MLH1
20	1	16	MLH1
20	1	17	MLH1
20	3	1	MLH1
20	3	2	MLH1
20	1	3	MLH1
20	2	4	MLH1
20	1	5	MLH1
20	2	6	MLH1
20	1	7	MLH1
20	2	8	MLH1
20	1	9	MLH1
20	1	10	MLH1
20	1	11	MLH1
20	1	12	MLH1
20	1	13	MLH1
20	1	14	MLH1
20	1	15	MLH1
20	1	16	MLH1
20	1	17	MLH1
20	2	1	MLH1
20	3	2	MLH1
20	2	3	MLH1
20	2	4	MLH1
20	1	5	MLH1
20	1	6	MLH1
20	2	7	MLH1
20	1	8	MLH1
20	1	9	MLH1
20	2	10	MLH1
20	1	11	MLH1
20	1	12	MLH1
20	1	13	MLH1
20	1	14	MLH1
20	1	15	MLH1
20	1	16	MLH1
20	1	17	MLH1
20	3	1	MLH1
20	1	2	MLH1
20	2	3	MLH1
20	1	4	MLH1
20	2	5	MLH1
20	1	6	MLH1
20	1	7	MLH1
20	2	8	MLH1
20	2	9	MLH1
20	1	10	MLH1
20	1	11	MLH1
20	1	12	MLH1
20	1	13	MLH1
20	1	14	MLH1
20	1	15	MLH1
20	1	16	MLH1
20	1	17	MLH1
20	2	1	MLH1
20	1	2	MLH1
20	2	3	MLH1
20	2	4	MLH1
20	1	5	MLH1
20	2	6	MLH1
20	1	7	MLH1
20	2	8	MLH1
20	2	9	MLH1
20	2	10	MLH1
20	1	11	MLH1
20	1	12	MLH1
20	1	13	MLH1
20	1	14	MLH1
20	1	15	MLH1
20	1	16	MLH1
20	1	17	MLH1
20	2	1	MLH1
20	2	2	MLH1
20	1	3	MLH1
20	2	4	MLH1
20	1	5	MLH1
20	1	6	MLH1
20	1	7	MLH1
20	2	8	MLH1
20	1	9	MLH1
20	1	10	MLH1
20	1	11	MLH1
20	1	12	MLH1
20	1	13	MLH1
20	1	14	MLH1
20	1	15	MLH1
20	1	16	MLH1
20	1	17	MLH1
20	2	1	MLH1
20	3	2	MLH1
20	2	3	MLH1
20	2	4	MLH1
20	2	5	MLH1
20	2	6	MLH1
20	2	7	MLH1
20	1	8	MLH1
20	2	9	MLH1
20	1	10	MLH1
20	1	11	MLH1
20	1	12	MLH1
20	1	13	MLH1
20	1	14	MLH1
20	1	15	MLH1
20	1	16	MLH1
20	1	17	MLH1
20	2	1	MLH1
20	2	2	MLH1
20	2	3	MLH1
20	2	4	MLH1
20	1	5	MLH1
20	1	6	MLH1
20	2	7	MLH1
20	1	8	MLH1
20	1	9	MLH1
20	1	10	MLH1
20	1	11	MLH1
20	1	12	MLH1
20	1	13	MLH1
20	1	14	MLH1
20	1	15	MLH1
20	1	16	MLH1
20	1	17	MLH1
20	2	1	MLH1
20	3	2	MLH1
20	2	3	MLH1
20	2	4	MLH1
20	2	5	MLH1
20	2	6	MLH1
20	1	7	MLH1
20	1	8	MLH1
20	1	9	MLH1
20	1	10	MLH1
20	1	11	MLH1
20	1	12	MLH1
20	1	13	MLH1
20	1	14	MLH1
20	1	15	MLH1
20	1	16	MLH1
20	1	17	MLH1
20	2	1	MLH1
20	3	2	MLH1
20	1	3	MLH1
20	2	4	MLH1
20	1	5	MLH1
20	1	6	MLH1
20	2	7	MLH1
20	1	8	MLH1
20	2	9	MLH1
20	1	10	MLH1
20	1	11	MLH1
20	1	12	MLH1
20	1	13	MLH1
20	1	14	MLH1
20	1	15	MLH1
20	1	16	MLH1
20	1	17	MLH1
20	2	1	MLH1
20	1	2	MLH1
20	2	3	MLH1
20	2	4	MLH1
20	2	5	MLH1
20	2	6	MLH1
20	1	7	MLH1
20	1	8	MLH1
20	2	9	MLH1
20	2	10	MLH1
20	1	11	MLH1
20	1	12	MLH1
20	1	13	MLH1
20	1	14	MLH1
20	1	15	MLH1
20	1	16	MLH1
20	1	17	MLH1
20	3	1	MLH1
20	2	2	MLH1
20	2	3	MLH1
20	1	4	MLH1
20	1	5	MLH1
20	2	6	MLH1
20	1	7	MLH1
20	1	8	MLH1
20	1	9	MLH1
20	1	10	MLH1
20	1	11	MLH1
20	1	12	MLH1
20	1	13	MLH1
20	1	14	MLH1
20	1	15	MLH1
20	1	16	MLH1
20	1	17	MLH1
20	3	1	MLH1
20	2	2	MLH1
20	3	3	MLH1
20	1	4	MLH1
20	2	5	MLH1
20	1	6	MLH1
20	1	7	MLH1
20	1	8	MLH1
20	2	9	MLH1
20	1	10	MLH1
20	1	11	MLH1
20	1	12	MLH1
20	1	13	MLH1
20	1	14	MLH1
20	1	15	MLH1
20	1	16	MLH1
20	1	17	MLH1
20	3	1	MLH1
20	1	2	MLH1
20	2	3	MLH1
20	2	4	MLH1
20	1	5	MLH1
20	2	6	MLH1
20	1	7	MLH1
20	2	8	MLH1
20	1	9	MLH1
20	1	10	MLH1
20	1	11	MLH1
20	1	12	MLH1
20	1	13	MLH1
20	1	14	MLH1
20	1	15	MLH1
20	1	16	MLH1
20	1	17	MLH1
28	2	1	MLH1
28	2	1	MLH1
28	2	1	MLH1
28	2	1	MLH1
28	3	1	MLH1
28	2	1	MLH1
28	2	1	MLH1
28	2	1	MLH1
28	2	1	MLH1
28	2	1	MLH1
28	2	1	MLH1
28	2	1	MLH1
28	2	1	MLH1
28	2	1	MLH1
28	2	1	MLH1
28	2	1	MLH1
28	1	1	MLH1
28	2	1	MLH1
28	2	1	MLH1
28	2	1	MLH1
28	2	1	MLH1
28	2	1	MLH1
28	2	1	MLH1
28	2	1	MLH1
28	2	1	MLH1
28	2	1	MLH1
28	2	1	MLH1
28	2	1	MLH1
28	2	1	MLH1
28	2	2	MLH1
28	2	2	MLH1
28	2	2	MLH1
28	2	2	MLH1
28	2	2	MLH1
28	2	2	MLH1
28	2	2	MLH1
28	2	2	MLH1
28	2	2	MLH1
28	3	2	MLH1
28	2	2	MLH1
28	2	2	MLH1
28	2	2	MLH1
28	2	2	MLH1
28	2	2	MLH1
28	2	2	MLH1
28	2	2	MLH1
28	1	2	MLH1
28	2	2	MLH1
28	2	2	MLH1
28	2	2	MLH1
28	2	2	MLH1
28	2	2	MLH1
28	2	2	MLH1
28	2	2	MLH1
28	2	2	MLH1
28	2	2	MLH1
28	1	2	MLH1
28	2	2	MLH1
28	2	3	MLH1
28	2	3	MLH1
28	1	3	MLH1
28	2	3	MLH1
28	2	3	MLH1
28	2	3	MLH1
28	1	3	MLH1
28	1	3	MLH1
28	2	3	MLH1
28	1	3	MLH1
28	1	3	MLH1
28	1	3	MLH1
28	2	3	MLH1
28	1	3	MLH1
28	2	3	MLH1
28	2	3	MLH1
28	2	3	MLH1
28	2	3	MLH1
28	1	3	MLH1
28	1	3	MLH1
28	1	3	MLH1
28	1	3	MLH1
28	2	3	MLH1
28	2	3	MLH1
28	2	3	MLH1
28	1	3	MLH1
28	2	3	MLH1
28	2	3	MLH1
28	2	3	MLH1
28	1	4	MLH1
28	2	4	MLH1
28	2	4	MLH1
28	1	4	MLH1
28	2	4	MLH1
28	1	4	MLH1
28	2	4	MLH1
28	2	4	MLH1
28	2	4	MLH1
28	2	4	MLH1
28	2	4	MLH1
28	2	4	MLH1
28	3	4	MLH1
28	1	4	MLH1
28	1	4	MLH1
28	2	4	MLH1
28	1	4	MLH1
28	2	4	MLH1
28	1	4	MLH1
28	2	4	MLH1
28	1	4	MLH1
28	1	4	MLH1
28	1	4	MLH1
28	1	4	MLH1
28	1	4	MLH1
28	1	4	MLH1
28	1	4	MLH1
28	2	4	MLH1
28	2	4	MLH1
28	2	5	MLH1
28	1	5	MLH1
28	2	5	MLH1
28	1	5	MLH1
28	2	5	MLH1
28	1	5	MLH1
28	2	5	MLH1
28	2	5	MLH1
28	2	5	MLH1
28	1	5	MLH1
28	2	5	MLH1
28	1	5	MLH1
28	1	5	MLH1
28	1	5	MLH1
28	2	5	MLH1
28	1	5	MLH1
28	2	5	MLH1
28	1	5	MLH1
28	1	5	MLH1
28	1	5	MLH1
28	1	5	MLH1
28	1	5	MLH1
28	1	5	MLH1
28	1	5	MLH1
28	1	5	MLH1
28	2	5	MLH1
28	1	5	MLH1
28	1	5	MLH1
28	1	5	MLH1
28	2	6	MLH1
28	2	6	MLH1
28	1	6	MLH1
28	1	6	MLH1
28	1	6	MLH1
28	1	6	MLH1
28	1	6	MLH1
28	2	6	MLH1
28	1	6	MLH1
28	1	6	MLH1
28	1	6	MLH1
28	1	6	MLH1
28	1	6	MLH1
28	2	6	MLH1
28	1	6	MLH1
28	2	6	MLH1
28	1	6	MLH1
28	1	6	MLH1
28	1	6	MLH1
28	2	6	MLH1
28	2	6	MLH1
28	1	6	MLH1
28	1	6	MLH1
28	1	6	MLH1
28	1	6	MLH1
28	2	6	MLH1
28	1	6	MLH1
28	1	6	MLH1
28	1	6	MLH1
28	1	7	MLH1
28	1	7	MLH1
28	1	7	MLH1
28	1	7	MLH1
28	1	7	MLH1
28	1	7	MLH1
28	1	7	MLH1
28	1	7	MLH1
28	1	7	MLH1
28	1	7	MLH1
28	1	7	MLH1
28	1	7	MLH1
28	1	7	MLH1
28	1	7	MLH1
28	1	7	MLH1
28	1	7	MLH1
28	2	7	MLH1
28	1	7	MLH1
28	1	7	MLH1
28	1	7	MLH1
28	1	7	MLH1
28	1	7	MLH1
28	1	7	MLH1
28	1	7	MLH1
28	2	7	MLH1
28	1	7	MLH1
28	1	7	MLH1
28	1	7	MLH1
28	1	7	MLH1
28	2	8	MLH1
28	1	8	MLH1
28	2	8	MLH1
28	1	8	MLH1
28	1	8	MLH1
28	1	8	MLH1
28	1	8	MLH1
28	1	8	MLH1
28	1	8	MLH1
28	1	8	MLH1
28	1	8	MLH1
28	1	8	MLH1
28	1	8	MLH1
28	1	8	MLH1
28	1	8	MLH1
28	1	8	MLH1
28	1	8	MLH1
28	1	8	MLH1
28	1	8	MLH1
28	1	8	MLH1
28	1	8	MLH1
28	1	8	MLH1
28	1	8	MLH1
28	1	8	MLH1
28	1	8	MLH1
28	1	8	MLH1
28	2	8	MLH1
28	1	8	MLH1
28	1	8	MLH1
28	1	9	MLH1
28	2	9	MLH1
28	1	9	MLH1
28	2	9	MLH1
28	1	9	MLH1
28	1	9	MLH1
28	2	9	MLH1
28	1	9	MLH1
28	1	9	MLH1
28	1	9	MLH1
28	2	9	MLH1
28	1	9	MLH1
28	1	9	MLH1
28	1	9	MLH1
28	1	9	MLH1
28	1	9	MLH1
28	1	9	MLH1
28	2	9	MLH1
28	1	9	MLH1
28	1	9	MLH1
28	1	9	MLH1
28	1	9	MLH1
28	1	9	MLH1
28	1	9	MLH1
28	1	9	MLH1
28	1	9	MLH1
28	1	9	MLH1
28	1	9	MLH1
28	1	9	MLH1
28	1	10	MLH1
28	1	10	MLH1
28	1	10	MLH1
28	1	10	MLH1
28	1	10	MLH1
28	1	10	MLH1
28	1	10	MLH1
28	1	10	MLH1
28	1	10	MLH1
28	1	10	MLH1
28	1	10	MLH1
28	1	10	MLH1
28	1	10	MLH1
28	1	10	MLH1
28	1	10	MLH1
28	1	10	MLH1
28	1	10	MLH1
28	1	10	MLH1
28	1	10	MLH1
28	2	10	MLH1
28	1	10	MLH1
28	1	10	MLH1
28	1	10	MLH1
28	1	10	MLH1
28	1	10	MLH1
28	1	10	MLH1
28	1	10	MLH1
28	1	10	MLH1
28	2	10	MLH1
28	1	11	MLH1
28	1	11	MLH1
28	1	11	MLH1
28	1	11	MLH1
28	1	11	MLH1
28	1	11	MLH1
28	1	11	MLH1
28	2	11	MLH1
28	1	11	MLH1
28	1	11	MLH1
28	1	11	MLH1
28	1	11	MLH1
28	1	11	MLH1
28	1	11	MLH1
28	1	11	MLH1
28	1	11	MLH1
28	1	11	MLH1
28	1	11	MLH1
28	1	11	MLH1
28	1	11	MLH1
28	1	11	MLH1
28	1	11	MLH1
28	1	11	MLH1
28	1	11	MLH1
28	1	11	MLH1
28	1	11	MLH1
28	1	11	MLH1
28	1	11	MLH1
28	1	11	MLH1
28	1	12	MLH1
28	1	12	MLH1
28	1	12	MLH1
28	1	12	MLH1
28	1	12	MLH1
28	1	12	MLH1
28	1	12	MLH1
28	1	12	MLH1
28	1	12	MLH1
28	1	12	MLH1
28	1	12	MLH1
28	1	12	MLH1
28	1	12	MLH1
28	1	12	MLH1
28	1	12	MLH1
28	1	12	MLH1
28	1	12	MLH1
28	1	12	MLH1
28	1	12	MLH1
28	1	12	MLH1
28	1	12	MLH1
28	1	12	MLH1
28	1	12	MLH1
28	1	12	MLH1
28	1	12	MLH1
28	1	12	MLH1
28	1	12	MLH1
28	1	12	MLH1
28	1	12	MLH1
28	1	13	MLH1
28	1	13	MLH1
28	1	13	MLH1
28	1	13	MLH1
28	1	13	MLH1
28	1	13	MLH1
28	1	13	MLH1
28	1	13	MLH1
28	1	13	MLH1
28	1	13	MLH1
28	1	13	MLH1
28	1	13	MLH1
28	1	13	MLH1
28	1	13	MLH1
28	1	13	MLH1
28	1	13	MLH1
28	1	13	MLH1
28	1	13	MLH1
28	1	13	MLH1
28	1	13	MLH1
28	1	13	MLH1
28	1	13	MLH1
28	1	13	MLH1
28	1	13	MLH1
28	1	13	MLH1
28	1	13	MLH1
28	1	13	MLH1
28	2	13	MLH1
28	1	13	MLH1
28	1	14	MLH1
28	1	14	MLH1
28	1	14	MLH1
28	1	14	MLH1
28	1	14	MLH1
28	1	14	MLH1
28	1	14	MLH1
28	1	14	MLH1
28	1	14	MLH1
28	1	14	MLH1
28	1	14	MLH1
28	1	14	MLH1
28	1	14	MLH1
28	1	14	MLH1
28	1	14	MLH1
28	1	14	MLH1
28	1	14	MLH1
28	1	14	MLH1
28	1	14	MLH1
28	1	14	MLH1
28	1	14	MLH1
28	1	14	MLH1
28	1	14	MLH1
28	1	14	MLH1
28	1	14	MLH1
28	1	14	MLH1
28	1	14	MLH1
28	1	14	MLH1
28	1	14	MLH1
28	1	15	MLH1
28	1	15	MLH1
28	1	15	MLH1
28	1	15	MLH1
28	1	15	MLH1
28	1	15	MLH1
28	1	15	MLH1
28	1	15	MLH1
28	1	15	MLH1
28	1	15	MLH1
28	1	15	MLH1
28	1	15	MLH1
28	1	15	MLH1
28	1	15	MLH1
28	1	15	MLH1
28	1	15	MLH1
28	1	15	MLH1
28	1	15	MLH1
28	1	15	MLH1
28	1	15	MLH1
28	1	15	MLH1
28	1	15	MLH1
28	1	15	MLH1
28	1	15	MLH1
28	1	15	MLH1
28	1	15	MLH1
28	1	15	MLH1
28	1	15	MLH1
28	1	15	MLH1
28	1	16	MLH1
28	1	16	MLH1
28	1	16	MLH1
28	1	16	MLH1
28	1	16	MLH1
28	1	16	MLH1
28	1	16	MLH1
28	1	16	MLH1
28	1	16	MLH1
28	1	16	MLH1
28	1	16	MLH1
28	1	16	MLH1
28	1	16	MLH1
28	1	16	MLH1
28	1	16	MLH1
28	1	16	MLH1
28	1	16	MLH1
28	1	16	MLH1
28	1	16	MLH1
28	1	16	MLH1
28	1	16	MLH1
28	1	16	MLH1
28	1	16	MLH1
28	1	16	MLH1
28	1	16	MLH1
28	1	16	MLH1
28	1	16	MLH1
28	1	16	MLH1
28	1	16	MLH1
28	1	17	MLH1
28	1	17	MLH1
28	1	17	MLH1
28	1	17	MLH1
28	1	17	MLH1
28	1	17	MLH1
28	1	17	MLH1
28	1	17	MLH1
28	1	17	MLH1
28	1	17	MLH1
28	1	17	MLH1
28	1	17	MLH1
28	1	17	MLH1
28	1	17	MLH1
28	1	17	MLH1
28	1	17	MLH1
28	1	17	MLH1
28	1	17	MLH1
28	1	17	MLH1
28	1	17	MLH1
28	1	17	MLH1
28	1	17	MLH1
28	1	17	MLH1
28	1	17	MLH1
28	1	17	MLH1
28	1	17	MLH1
28	1	17	MLH1
28	1	17	MLH1
28	1	17	MLH1
28	1	17	MLH1
28	1	17	MLH1
28	1	17	MLH1
28	1	17	MLH1
28	1	16	MLH1
28	1	16	MLH1
28	1	16	MLH1
28	1	16	MLH1
28	1	15	MLH1
28	1	15	MLH1
28	1	15	MLH1
28	1	15	MLH1
28	1	14	MLH1
28	1	14	MLH1
28	1	14	MLH1
28	1	14	MLH1
28	1	13	MLH1
28	1	13	MLH1
28	1	13	MLH1
28	1	13	MLH1
28	1	12	MLH1
28	1	12	MLH1
28	1	12	MLH1
28	1	12	MLH1
28	2	11	MLH1
28	1	11	MLH1
28	1	11	MLH1
28	1	11	MLH1
28	1	10	MLH1
28	1	10	MLH1
28	1	10	MLH1
28	1	10	MLH1
28	1	9	MLH1
28	1	9	MLH1
28	1	9	MLH1
28	1	9	MLH1
28	1	8	MLH1
28	1	8	MLH1
28	1	8	MLH1
28	1	8	MLH1
28	1	7	MLH1
28	1	7	MLH1
28	1	7	MLH1
28	1	7	MLH1
28	2	6	MLH1
28	2	6	MLH1
28	1	6	MLH1
28	2	6	MLH1
28	1	5	MLH1
28	2	5	MLH1
28	2	5	MLH1
28	2	5	MLH1
28	2	4	MLH1
28	2	4	MLH1
28	1	4	MLH1
28	2	4	MLH1
28	1	3	MLH1
28	2	3	MLH1
28	2	3	MLH1
28	2	3	MLH1
28	1	2	MLH1
28	2	2	MLH1
28	1	2	MLH1
28	2	2	MLH1
28	2	1	MLH1
28	2	1	MLH1
28	2	1	MLH1
28	2	1	MLH1
30	2	1	MLH1
30	2	2	MLH1
30	1	3	MLH1
30	1	4	MLH1
30	2	5	MLH1
30	1	6	MLH1
30	1	7	MLH1
30	1	8	MLH1
30	2	9	MLH1
30	1	10	MLH1
30	1	11	MLH1
30	1	12	MLH1
30	1	13	MLH1
30	1	14	MLH1
30	1	15	MLH1
30	1	16	MLH1
30	1	17	MLH1
30	3	1	MLH1
30	2	2	MLH1
30	1	3	MLH1
30	2	4	MLH1
30	2	5	MLH1
30	2	6	MLH1
30	2	7	MLH1
30	1	8	MLH1
30	1	9	MLH1
30	1	10	MLH1
30	1	11	MLH1
30	1	12	MLH1
30	1	13	MLH1
30	1	14	MLH1
30	1	15	MLH1
30	1	16	MLH1
30	1	17	MLH1
30	2	1	MLH1
30	2	2	MLH1
30	2	3	MLH1
30	2	4	MLH1
30	2	5	MLH1
30	1	6	MLH1
30	1	7	MLH1
30	1	8	MLH1
30	1	9	MLH1
30	1	10	MLH1
30	1	11	MLH1
30	1	12	MLH1
30	1	13	MLH1
30	1	14	MLH1
30	1	15	MLH1
30	1	16	MLH1
30	1	17	MLH1
30	2	1	MLH1
30	2	2	MLH1
30	2	3	MLH1
30	2	4	MLH1
30	2	5	MLH1
30	2	6	MLH1
30	1	7	MLH1
30	1	8	MLH1
30	1	9	MLH1
30	1	10	MLH1
30	1	11	MLH1
30	1	12	MLH1
30	1	13	MLH1
30	1	14	MLH1
30	1	15	MLH1
30	1	16	MLH1
30	1	17	MLH1
30	2	1	MLH1
30	3	2	MLH1
30	1	3	MLH1
30	2	4	MLH1
30	1	5	MLH1
30	1	6	MLH1
30	3	7	MLH1
30	1	8	MLH1
30	1	9	MLH1
30	1	10	MLH1
30	2	11	MLH1
30	1	12	MLH1
30	1	13	MLH1
30	1	14	MLH1
30	1	15	MLH1
30	1	16	MLH1
30	1	17	MLH1
30	2	1	MLH1
30	2	2	MLH1
30	2	3	MLH1
30	2	4	MLH1
30	1	5	MLH1
30	1	6	MLH1
30	1	7	MLH1
30	1	8	MLH1
30	1	9	MLH1
30	1	10	MLH1
30	1	11	MLH1
30	1	12	MLH1
30	1	13	MLH1
30	1	14	MLH1
30	1	15	MLH1
30	1	16	MLH1
30	1	17	MLH1
30	2	1	MLH1
30	2	2	MLH1
30	2	3	MLH1
30	1	4	MLH1
30	2	5	MLH1
30	1	6	MLH1
30	2	7	MLH1
30	1	8	MLH1
30	1	9	MLH1
30	1	10	MLH1
30	1	11	MLH1
30	1	12	MLH1
30	1	13	MLH1
30	1	14	MLH1
30	1	15	MLH1
30	1	16	MLH1
30	1	17	MLH1
30	2	1	MLH1
30	1	2	MLH1
30	2	3	MLH1
30	2	4	MLH1
30	2	5	MLH1
30	2	6	MLH1
30	1	7	MLH1
30	1	8	MLH1
30	1	9	MLH1
30	1	10	MLH1
30	1	11	MLH1
30	1	12	MLH1
30	1	13	MLH1
30	1	14	MLH1
30	1	15	MLH1
30	1	16	MLH1
30	1	17	MLH1
30	2	1	MLH1
30	2	2	MLH1
30	2	3	MLH1
30	2	4	MLH1
30	2	5	MLH1
30	1	6	MLH1
30	1	7	MLH1
30	1	8	MLH1
30	1	9	MLH1
30	1	10	MLH1
30	1	11	MLH1
30	1	12	MLH1
30	2	13	MLH1
30	1	14	MLH1
30	1	15	MLH1
30	1	16	MLH1
30	1	17	MLH1
30	2	1	MLH1
30	2	2	MLH1
30	3	3	MLH1
30	2	4	MLH1
30	1	5	MLH1
30	1	6	MLH1
30	1	7	MLH1
30	1	8	MLH1
30	2	9	MLH1
30	1	10	MLH1
30	1	11	MLH1
30	1	12	MLH1
30	1	13	MLH1
30	1	14	MLH1
30	1	15	MLH1
30	1	16	MLH1
30	1	17	MLH1
30	2	1	MLH1
30	2	2	MLH1
30	3	3	MLH1
30	2	4	MLH1
30	2	5	MLH1
30	1	6	MLH1
30	1	7	MLH1
30	1	8	MLH1
30	2	9	MLH1
30	1	10	MLH1
30	1	11	MLH1
30	2	12	MLH1
30	2	13	MLH1
30	1	14	MLH1
30	1	15	MLH1
30	1	16	MLH1
30	1	17	MLH1
30	2	1	MLH1
30	2	2	MLH1
30	3	3	MLH1
30	2	4	MLH1
30	2	5	MLH1
30	1	6	MLH1
30	1	7	MLH1
30	1	8	MLH1
30	2	9	MLH1
30	1	10	MLH1
30	1	11	MLH1
30	1	12	MLH1
30	1	13	MLH1
30	1	14	MLH1
30	1	15	MLH1
30	1	16	MLH1
30	1	17	MLH1
30	3	1	MLH1
30	2	2	MLH1
30	2	3	MLH1
30	1	4	MLH1
30	2	5	MLH1
30	1	6	MLH1
30	1	7	MLH1
30	1	8	MLH1
30	1	9	MLH1
30	1	10	MLH1
30	1	11	MLH1
30	1	12	MLH1
30	1	13	MLH1
30	1	14	MLH1
30	1	15	MLH1
30	1	16	MLH1
30	1	17	MLH1
30	2	1	MLH1
30	2	2	MLH1
30	3	3	MLH1
30	2	4	MLH1
30	2	5	MLH1
30	1	6	MLH1
30	1	7	MLH1
30	1	8	MLH1
30	1	9	MLH1
30	1	10	MLH1
30	1	11	MLH1
30	1	12	MLH1
30	1	13	MLH1
30	1	14	MLH1
30	1	15	MLH1
30	1	16	MLH1
30	1	17	MLH1
30	2	1	MLH1
30	2	2	MLH1
30	2	3	MLH1
30	2	4	MLH1
30	2	5	MLH1
30	1	6	MLH1
30	1	7	MLH1
30	1	8	MLH1
30	1	9	MLH1
30	2	10	MLH1
30	1	11	MLH1
30	1	12	MLH1
30	1	13	MLH1
30	1	14	MLH1
30	1	15	MLH1
30	1	16	MLH1
30	1	17	MLH1
30	1	1	MLH1
30	2	2	MLH1
30	3	3	MLH1
30	2	4	MLH1
30	2	5	MLH1
30	1	6	MLH1
30	2	7	MLH1
30	1	8	MLH1
30	1	9	MLH1
30	1	10	MLH1
30	1	11	MLH1
30	1	12	MLH1
30	1	13	MLH1
30	1	14	MLH1
30	1	15	MLH1
30	1	16	MLH1
30	1	17	MLH1
30	2	1	MLH1
30	2	2	MLH1
30	2	3	MLH1
30	2	4	MLH1
30	1	5	MLH1
30	2	6	MLH1
30	1	7	MLH1
30	1	8	MLH1
30	1	9	MLH1
30	2	10	MLH1
30	1	11	MLH1
30	1	12	MLH1
30	1	13	MLH1
30	2	14	MLH1
30	1	15	MLH1
30	1	16	MLH1
30	1	17	MLH1
30	3	1	MLH1
30	3	2	MLH1
30	2	3	MLH1
30	1	4	MLH1
30	1	5	MLH1
30	1	6	MLH1
30	1	7	MLH1
30	1	8	MLH1
30	1	9	MLH1
30	2	10	MLH1
30	1	11	MLH1
30	1	12	MLH1
30	1	13	MLH1
30	1	14	MLH1
30	1	15	MLH1
30	1	16	MLH1
30	1	17	MLH1
30	3	1	MLH1
30	2	2	MLH1
30	2	3	MLH1
30	1	4	MLH1
30	1	5	MLH1
30	1	6	MLH1
30	1	7	MLH1
30	1	8	MLH1
30	2	9	MLH1
30	1	10	MLH1
30	1	11	MLH1
30	1	12	MLH1
30	1	13	MLH1
30	1	14	MLH1
30	1	15	MLH1
30	1	16	MLH1
30	1	17	MLH1
30	3	1	MLH1
30	1	2	MLH1
30	2	3	MLH1
30	1	4	MLH1
30	1	5	MLH1
30	2	6	MLH1
30	1	7	MLH1
30	1	8	MLH1
30	1	9	MLH1
30	1	10	MLH1
30	1	11	MLH1
30	1	12	MLH1
30	1	13	MLH1
30	1	14	MLH1
30	1	15	MLH1
30	1	16	MLH1
30	1	17	MLH1
30	2	1	MLH1
30	2	2	MLH1
30	3	3	MLH1
30	2	4	MLH1
30	1	5	MLH1
30	1	6	MLH1
30	1	7	MLH1
30	1	8	MLH1
30	2	9	MLH1
30	1	10	MLH1
30	1	11	MLH1
30	1	12	MLH1
30	1	13	MLH1
30	1	14	MLH1
30	1	15	MLH1
30	1	16	MLH1
30	1	17	MLH1
30	2	1	MLH1
30	3	2	MLH1
30	1	3	MLH1
30	2	4	MLH1
30	1	5	MLH1
30	1	6	MLH1
30	1	7	MLH1
30	2	8	MLH1
30	1	9	MLH1
30	1	10	MLH1
30	1	11	MLH1
30	1	12	MLH1
30	1	13	MLH1
30	1	14	MLH1
30	1	15	MLH1
30	1	16	MLH1
30	1	17	MLH1
30	3	1	MLH1
30	2	2	MLH1
30	2	3	MLH1
30	1	4	MLH1
30	1	5	MLH1
30	1	6	MLH1
30	1	7	MLH1
30	1	8	MLH1
30	1	9	MLH1
30	1	10	MLH1
30	1	11	MLH1
30	1	12	MLH1
30	1	13	MLH1
30	1	14	MLH1
30	1	15	MLH1
30	1	16	MLH1
30	1	17	MLH1
30	2	1	MLH1
30	2	2	MLH1
30	2	3	MLH1
30	3	4	MLH1
30	2	5	MLH1
30	3	6	MLH1
30	1	7	MLH1
30	1	8	MLH1
30	1	9	MLH1
30	1	10	MLH1
30	1	11	MLH1
30	1	12	MLH1
30	1	13	MLH1
30	2	14	MLH1
30	1	15	MLH1
30	1	16	MLH1
30	1	17	MLH1
30	3	1	MLH1
30	2	2	MLH1
30	2	3	MLH1
30	2	4	MLH1
30	2	5	MLH1
30	1	6	MLH1
30	1	7	MLH1
30	1	8	MLH1
30	1	9	MLH1
30	1	10	MLH1
30	1	11	MLH1
30	1	12	MLH1
30	1	13	MLH1
30	1	14	MLH1
30	1	15	MLH1
30	1	16	MLH1
30	1	17	MLH1
30	3	1	MLH1
30	2	2	MLH1
30	2	3	MLH1
30	1	4	MLH1
30	2	5	MLH1
30	1	6	MLH1
30	1	7	MLH1
30	2	8	MLH1
30	1	9	MLH1
30	1	10	MLH1
30	1	11	MLH1
30	1	12	MLH1
30	1	13	MLH1
30	1	14	MLH1
30	1	15	MLH1
30	1	16	MLH1
30	1	17	MLH1
30	3	1	MLH1
30	1	2	MLH1
30	2	3	MLH1
30	1	4	MLH1
30	1	5	MLH1
30	2	6	MLH1
30	2	7	MLH1
30	1	8	MLH1
30	1	9	MLH1
30	2	10	MLH1
30	1	11	MLH1
30	1	12	MLH1
30	1	13	MLH1
30	1	14	MLH1
30	1	15	MLH1
30	1	16	MLH1
30	1	17	MLH1
30	3	1	MLH1
30	3	2	MLH1
30	2	3	MLH1
30	1	4	MLH1
30	2	5	MLH1
30	1	6	MLH1
30	1	7	MLH1
30	1	8	MLH1
30	1	9	MLH1
30	1	10	MLH1
30	1	11	MLH1
30	1	12	MLH1
30	1	13	MLH1
30	1	14	MLH1
30	1	15	MLH1
30	1	16	MLH1
30	1	17	MLH1
30	3	1	MLH1
30	2	2	MLH1
30	2	3	MLH1
30	2	4	MLH1
30	1	5	MLH1
30	3	6	MLH1
30	1	7	MLH1
30	1	8	MLH1
30	2	9	MLH1
30	1	10	MLH1
30	1	11	MLH1
30	1	12	MLH1
30	1	13	MLH1
30	1	14	MLH1
30	1	15	MLH1
30	1	16	MLH1
30	1	17	MLH1
30	3	1	MLH1
30	1	2	MLH1
30	1	3	MLH1
30	2	4	MLH1
30	2	5	MLH1
30	2	6	MLH1
30	1	7	MLH1
30	1	8	MLH1
30	1	9	MLH1
30	1	10	MLH1
30	1	11	MLH1
30	1	12	MLH1
30	1	13	MLH1
30	1	14	MLH1
30	1	15	MLH1
30	1	16	MLH1
30	1	17	MLH1
30	2	1	MLH1
30	2	2	MLH1
30	2	3	MLH1
30	2	4	MLH1
30	2	5	MLH1
30	1	6	MLH1
30	1	7	MLH1
30	1	8	MLH1
30	1	9	MLH1
30	1	10	MLH1
30	1	11	MLH1
30	2	12	MLH1
30	1	13	MLH1
30	1	14	MLH1
30	1	15	MLH1
30	1	16	MLH1
30	1	17	MLH1
30	2	1	MLH1
30	2	2	MLH1
30	2	3	MLH1
30	3	4	MLH1
30	1	5	MLH1
30	1	6	MLH1
30	1	7	MLH1
30	1	8	MLH1
30	1	9	MLH1
30	2	10	MLH1
30	1	11	MLH1
30	1	12	MLH1
30	1	13	MLH1
30	1	14	MLH1
30	1	15	MLH1
30	1	16	MLH1
30	1	17	MLH1
30	3	1	MLH1
30	2	2	MLH1
30	1	3	MLH1
30	1	4	MLH1
30	2	5	MLH1
30	2	6	MLH1
30	1	7	MLH1
30	1	8	MLH1
30	1	9	MLH1
30	1	10	MLH1
30	1	11	MLH1
30	1	12	MLH1
30	1	13	MLH1
30	1	14	MLH1
30	1	15	MLH1
30	1	16	MLH1
30	1	17	MLH1
30	3	1	MLH1
30	2	2	MLH1
30	2	3	MLH1
30	2	4	MLH1
30	1	5	MLH1
30	1	6	MLH1
30	2	7	MLH1
30	1	8	MLH1
30	1	9	MLH1
30	1	10	MLH1
30	1	11	MLH1
30	1	12	MLH1
30	1	13	MLH1
30	1	14	MLH1
30	1	15	MLH1
30	1	16	MLH1
30	1	17	MLH1
30	3	1	MLH1
30	2	2	MLH1
30	2	3	MLH1
30	2	4	MLH1
30	1	5	MLH1
30	1	6	MLH1
30	1	7	MLH1
30	1	8	MLH1
30	1	9	MLH1
30	1	10	MLH1
30	1	11	MLH1
30	1	12	MLH1
30	1	13	MLH1
30	1	14	MLH1
30	1	15	MLH1
30	1	16	MLH1
30	1	17	MLH1
30	3	1	MLH1
30	2	2	MLH1
30	2	3	MLH1
30	2	4	MLH1
30	1	5	MLH1
30	1	6	MLH1
30	2	7	MLH1
30	1	8	MLH1
30	1	9	MLH1
30	1	10	MLH1
30	1	11	MLH1
30	1	12	MLH1
30	1	13	MLH1
30	1	14	MLH1
30	1	15	MLH1
30	1	16	MLH1
30	1	17	MLH1
30	2	1	MLH1
30	3	2	MLH1
30	1	3	MLH1
30	2	4	MLH1
30	1	5	MLH1
30	2	6	MLH1
30	1	7	MLH1
30	2	8	MLH1
30	2	9	MLH1
30	1	10	MLH1
30	1	11	MLH1
30	1	12	MLH1
30	1	13	MLH1
30	1	14	MLH1
30	1	15	MLH1
30	1	16	MLH1
30	1	17	MLH1
30	1	1	MLH1
30	2	2	MLH1
30	3	3	MLH1
30	1	4	MLH1
30	1	5	MLH1
30	1	6	MLH1
30	1	7	MLH1
30	1	8	MLH1
30	2	9	MLH1
30	1	10	MLH1
30	1	11	MLH1
30	1	12	MLH1
30	1	13	MLH1
30	1	14	MLH1
30	1	15	MLH1
30	1	16	MLH1
30	1	17	MLH1

## Sheet: Fig 3A-B
Data from Figure 3A-B: cumulative frequency plots of COs per arm and gamma distribution
Cell type	Foci / arm	MLH1 foci position (foci/arm_foci-position)	Relative distance	Chromosome number	Temperature (ºC)
Pachytene	1	1_1st	0.579441	1	28
Pachytene	1	1_1st	0.837487	1	28
Pachytene	1	1_1st	0.234169	1	28
Pachytene	1	1_1st	0.885511	1	28
Pachytene	1	1_1st	0.511369	1	28
Pachytene	1	1_1st	0.748462	1	28
Pachytene	1	1_1st	0.71263	1	28
Pachytene	1	1_1st	0.916649	1	28
Pachytene	1	1_1st	0.528808	1	28
Pachytene	1	1_1st	0.792524	1	28
Pachytene	1	1_1st	0.816966	1	28
Pachytene	1	1_1st	0.848819	1	28
Pachytene	1	1_1st	0.557626	1	28
Pachytene	1	1_1st	0.645231	1	28
Pachytene	1	1_1st	0.743222	1	28
Pachytene	1	1_1st	0.920575	1	28
Pachytene	1	1_1st	0.819211	1	28
Pachytene	1	1_1st	0.8335	1	28
Pachytene	1	1_1st	0.869119	1	28
Pachytene	1	1_1st	0.809767	1	28
Pachytene	1	1_1st	0.943044	1	28
Pachytene	1	1_1st	0.839736	2	28
Pachytene	1	1_1st	0.842629	2	28
Pachytene	1	1_1st	0.861641	2	28
Pachytene	1	1_1st	0.933468	2	28
Pachytene	1	1_1st	0.864966	3	28
Pachytene	1	1_1st	0.624994	3	28
Pachytene	1	1_1st	0.744265	3	28
Pachytene	1	1_1st	0.851691	3	28
Pachytene	1	1_1st	0.678947	3	28
Pachytene	1	1_1st	0.802051	3	28
Pachytene	1	1_1st	0.700727	3	28
Pachytene	1	1_1st	0.684277	3	28
Pachytene	1	1_1st	0.882596	3	28
Pachytene	1	1_1st	0.165152	3	28
Pachytene	1	1_1st	0.757603	3	28
Pachytene	1	1_1st	0.945725	3	28
Pachytene	1	1_1st	0.954197	3	28
Pachytene	1	1_1st	0.74443	4	28
Pachytene	1	1_1st	0.842434	4	28
Pachytene	1	1_1st	0.784082	4	28
Pachytene	1	1_1st	0.94145	4	28
Pachytene	1	1_1st	0.693927	4	28
Pachytene	1	1_1st	0.524626	4	28
Pachytene	1	1_1st	0.936872	4	28
Pachytene	1	1_1st	0.692887	4	28
Pachytene	1	1_1st	0.884126	4	28
Pachytene	1	1_1st	0.843172	4	28
Pachytene	1	1_1st	0.742752	4	28
Pachytene	1	1_1st	0.878008	4	28
Pachytene	1	1_1st	0.867986	4	28
Pachytene	1	1_1st	0.848021	4	28
Pachytene	1	1_1st	0.949352	4	28
Pachytene	1	1_1st	0.651794	4	28
Pachytene	1	1_1st	0.801054	4	28
Pachytene	1	1_1st	0.83074	4	28
Pachytene	1	1_1st	0.790989	4	28
Pachytene	1	1_1st	0.690427	4	28
Pachytene	1	1_1st	0.830915	4	28
Pachytene	1	1_1st	0.545965	4	28
Pachytene	1	1_1st	0.962999	4	28
Pachytene	1	1_1st	0.874364	5	28
Pachytene	1	1_1st	0.801934	5	28
Pachytene	1	1_1st	0.717487	5	28
Pachytene	1	1_1st	0.771222	5	28
Pachytene	1	1_1st	0.932828	5	28
Pachytene	1	1_1st	0.237698	5	28
Pachytene	1	1_1st	0.938845	5	28
Pachytene	1	1_1st	0.881764	5	28
Pachytene	1	1_1st	0.288303	5	28
Pachytene	1	1_1st	0.765377	5	28
Pachytene	1	1_1st	0.805356	6	28
Pachytene	1	1_1st	0.566515	6	28
Pachytene	1	1_1st	0.903698	6	28
Pachytene	1	1_1st	0.541106	6	28
Pachytene	1	1_1st	0.742809	6	28
Pachytene	1	1_1st	0.856226	6	28
Pachytene	1	1_1st	0.83603	6	28
Pachytene	1	1_1st	0.283984	6	28
Pachytene	1	1_1st	0.243385	6	28
Pachytene	1	1_1st	0.854929	7	28
Pachytene	1	1_1st	0.925239	7	28
Pachytene	1	1_1st	0.900762	7	28
Pachytene	1	1_1st	0.478209	7	28
Pachytene	1	1_1st	0.933068	7	28
Pachytene	1	1_1st	0.833335	7	28
Pachytene	1	1_1st	0.944901	7	28
Pachytene	1	1_1st	0.947587	7	28
Pachytene	1	1_1st	0.709839	7	28
Pachytene	1	1_1st	0.722792	7	28
Pachytene	1	1_1st	0.905978	7	28
Pachytene	1	1_1st	0.825181	7	28
Pachytene	1	1_1st	0.838101	7	28
Pachytene	1	1_1st	0.325881	8	28
Pachytene	1	1_1st	0.766349	8	28
Pachytene	1	1_1st	0.894239	8	28
Pachytene	1	1_1st	0.818324	8	28
Pachytene	1	1_1st	0.869914	8	28
Pachytene	1	1_1st	0.285271	8	28
Pachytene	1	1_1st	0.466197	8	28
Pachytene	1	1_1st	0.785783	8	28
Pachytene	1	1_1st	0.56973	8	28
Pachytene	1	1_1st	0.761477	8	28
Pachytene	1	1_1st	0.451458	8	28
Pachytene	1	1_1st	0.827093	9	28
Pachytene	1	1_1st	0.807811	9	28
Pachytene	1	1_1st	0.907789	9	28
Pachytene	1	1_1st	0.305407	9	28
Pachytene	1	1_1st	0.841389	9	28
Pachytene	1	1_1st	0.63953	9	28
Pachytene	1	1_1st	0.774981	9	28
Pachytene	1	1_1st	0.543765	9	28
Pachytene	1	1_1st	0.806318	9	28
Pachytene	1	1_1st	0.874964	9	28
Pachytene	1	1_1st	0.186487	10	28
Pachytene	1	1_1st	0.826297	10	28
Pachytene	1	1_1st	0.825934	10	28
Pachytene	1	1_1st	0.874755	10	28
Pachytene	1	1_1st	0.811886	10	28
Pachytene	1	1_1st	0.869191	10	28
Pachytene	1	1_1st	0.899665	10	28
Pachytene	1	1_1st	0.897575	10	28
Pachytene	1	1_1st	0.832347	10	28
Pachytene	1	1_1st	0.21866	10	28
Pachytene	1	1_1st	0.607461	10	28
Pachytene	1	1_1st	0.672129	10	28
Pachytene	1	1_1st	0.607516	10	28
Pachytene	1	1_1st	0.860796	11	28
Pachytene	1	1_1st	0.769425	11	28
Pachytene	1	1_1st	0.465161	11	28
Pachytene	1	1_1st	0.89949	11	28
Pachytene	1	1_1st	0.454983	11	28
Pachytene	1	1_1st	0.222938	11	28
Pachytene	1	1_1st	0.914042	11	28
Pachytene	1	1_1st	0.848555	11	28
Pachytene	1	1_1st	0.697388	11	28
Pachytene	1	1_1st	0.637415	11	28
Pachytene	1	1_1st	0.908171	11	28
Pachytene	1	1_1st	0.86744	12	28
Pachytene	1	1_1st	0.487733	12	28
Pachytene	1	1_1st	0.820649	12	28
Pachytene	1	1_1st	0.683799	12	28
Pachytene	1	1_1st	0.63357	12	28
Pachytene	1	1_1st	0.850701	12	28
Pachytene	1	1_1st	0.409807	12	28
Pachytene	1	1_1st	0.740936	12	28
Pachytene	1	1_1st	0.468431	12	28
Pachytene	1	1_1st	0.546992	12	28
Pachytene	1	1_1st	0.489023	12	28
Pachytene	1	1_1st	0.81632	12	28
Pachytene	1	1_1st	0.867032	12	28
Pachytene	1	1_1st	0.708136	13	28
Pachytene	1	1_1st	0.914015	13	28
Pachytene	1	1_1st	0.808445	13	28
Pachytene	1	1_1st	0.813947	13	28
Pachytene	1	1_1st	0.6921	13	28
Pachytene	1	1_1st	0.653828	13	28
Pachytene	1	1_1st	0.4918	13	28
Pachytene	1	1_1st	0.173344	13	28
Pachytene	1	1_1st	0.448707	13	28
Pachytene	1	1_1st	0.334949	13	28
Pachytene	1	1_1st	0.41776	13	28
Pachytene	1	1_1st	0.583569	13	28
Pachytene	1	1_1st	0.846924	13	28
Pachytene	1	1_1st	0.536874	14	28
Pachytene	1	1_1st	0.768499	14	28
Pachytene	1	1_1st	0.846242	14	28
Pachytene	1	1_1st	0.716086	14	28
Pachytene	1	1_1st	0.26732	14	28
Pachytene	1	1_1st	0.732013	14	28
Pachytene	1	1_1st	0.65678	14	28
Pachytene	1	1_1st	0.761921	14	28
Pachytene	1	1_1st	0.806677	14	28
Pachytene	1	1_1st	0.40319	14	28
Pachytene	1	1_1st	0.83277	14	28
Pachytene	1	1_1st	0.720317	14	28
Pachytene	1	1_1st	0.875493	14	28
Pachytene	1	1_1st	0.186044	15	28
Pachytene	1	1_1st	0.782124	15	28
Pachytene	1	1_1st	0.67721	15	28
Pachytene	1	1_1st	0.760399	15	28
Pachytene	1	1_1st	0.593843	15	28
Pachytene	1	1_1st	0.789761	15	28
Pachytene	1	1_1st	0.790449	15	28
Pachytene	1	1_1st	0.841929	15	28
Pachytene	1	1_1st	0.725801	15	28
Pachytene	1	1_1st	0.481444	15	28
Pachytene	1	1_1st	0.806498	15	28
Pachytene	1	1_1st	0.721686	15	28
Pachytene	1	1_1st	0.873251	15	28
Pachytene	1	1_1st	0.449687	16	28
Pachytene	1	1_1st	1	16	28
Pachytene	1	1_1st	0.728187	16	28
Pachytene	1	1_1st	0.743628	16	28
Pachytene	1	1_1st	0.396059	16	28
Pachytene	1	1_1st	0.881494	16	28
Pachytene	1	1_1st	0.652193	16	28
Pachytene	1	1_1st	0.724237	16	28
Pachytene	1	1_1st	0.62975	16	28
Pachytene	1	1_1st	0.644339	16	28
Pachytene	1	1_1st	0.903192	16	28
Pachytene	1	1_1st	0.582012	16	28
Pachytene	1	1_1st	0.708867	16	28
Pachytene	1	1_1st	0.734983	17	28
Pachytene	1	1_1st	0.483322	17	28
Pachytene	1	1_1st	0.731146	17	28
Pachytene	1	1_1st	0.570009	17	28
Pachytene	1	1_1st	0.681765	17	28
Pachytene	1	1_1st	0.542065	17	28
Pachytene	1	1_1st	0.568975	17	28
Pachytene	1	1_1st	0.659256	17	28
Pachytene	1	1_1st	0.788659	17	28
Pachytene	1	1_1st	0.661175	17	28
Pachytene	1	1_1st	0.774251	17	28
Pachytene	1	1_1st	0.668528	17	28
Pachytene	1	1_1st	0.677467	17	28
Pachytene	1	1_1st	0.836004	1	28
Pachytene	1	1_1st	0.82303	1	28
Pachytene	1	1_1st	0.876319	1	28
Pachytene	1	1_1st	0.685899	1	28
Pachytene	1	1_1st	0.787712	1	28
Pachytene	1	1_1st	0.954351	1	28
Pachytene	1	1_1st	0.740016	1	28
Pachytene	1	1_1st	0.858446	1	28
Pachytene	1	1_1st	0.467689	1	28
Pachytene	1	1_1st	0.718785	1	28
Pachytene	1	1_1st	0.528341	2	28
Pachytene	1	1_1st	0.936265	2	28
Pachytene	1	1_1st	0.54045	2	28
Pachytene	1	1_1st	0.832224	2	28
Pachytene	1	1_1st	0.90486	3	28
Pachytene	1	1_1st	0.632704	3	28
Pachytene	1	1_1st	0.91193	3	28
Pachytene	1	1_1st	0.964318	4	28
Pachytene	1	1_1st	0.930597	4	28
Pachytene	1	1_1st	0.635877	4	28
Pachytene	1	1_1st	0.534225	4	28
Pachytene	1	1_1st	0.954079	4	28
Pachytene	1	1_1st	0.925604	4	28
Pachytene	1	1_1st	0.867967	4	28
Pachytene	1	1_1st	0.804719	4	28
Pachytene	1	1_1st	0.923923	5	28
Pachytene	1	1_1st	0.545654	5	28
Pachytene	1	1_1st	0.863671	5	28
Pachytene	1	1_1st	0.714978	5	28
Pachytene	1	1_1st	0.912938	6	28
Pachytene	1	1_1st	0.964208	6	28
Pachytene	1	1_1st	0.916225	6	28
Pachytene	1	1_1st	0.853833	6	28
Pachytene	1	1_1st	0.909242	6	28
Pachytene	1	1_1st	0.866822	6	28
Pachytene	1	1_1st	0.860947	7	28
Pachytene	1	1_1st	0.927076	7	28
Pachytene	1	1_1st	0.790219	7	28
Pachytene	1	1_1st	0.902898	7	28
Pachytene	1	1_1st	0.940625	7	28
Pachytene	1	1_1st	0.780016	8	28
Pachytene	1	1_1st	0.224171	8	28
Pachytene	1	1_1st	0.377057	8	28
Pachytene	1	1_1st	0.952374	8	28
Pachytene	1	1_1st	0.806987	8	28
Pachytene	1	1_1st	0.930707	9	28
Pachytene	1	1_1st	0.885653	9	28
Pachytene	1	1_1st	0.539094	9	28
Pachytene	1	1_1st	0.892906	9	28
Pachytene	1	1_1st	0.887605	10	28
Pachytene	1	1_1st	0.927152	10	28
Pachytene	1	1_1st	0.86507	10	28
Pachytene	1	1_1st	0.738603	10	28
Pachytene	1	1_1st	0.880075	10	28
Pachytene	1	1_1st	0.713002	11	28
Pachytene	1	1_1st	0.359891	11	28
Pachytene	1	1_1st	0.774576	11	28
Pachytene	1	1_1st	0.76579	11	28
Pachytene	1	1_1st	0.69752	11	28
Pachytene	1	1_1st	0.919612	12	28
Pachytene	1	1_1st	0.796071	12	28
Pachytene	1	1_1st	0.707493	12	28
Pachytene	1	1_1st	0.506134	12	28
Pachytene	1	1_1st	0.803967	12	28
Pachytene	1	1_1st	0.653874	13	28
Pachytene	1	1_1st	0.695358	13	28
Pachytene	1	1_1st	0.612165	13	28
Pachytene	1	1_1st	0.575595	13	28
Pachytene	1	1_1st	0.484151	13	28
Pachytene	1	1_1st	0.925634	14	28
Pachytene	1	1_1st	0.847491	14	28
Pachytene	1	1_1st	0.858044	14	28
Pachytene	1	1_1st	0.46193	14	28
Pachytene	1	1_1st	0.784963	14	28
Pachytene	1	1_1st	0.821847	15	28
Pachytene	1	1_1st	0.654504	15	28
Pachytene	1	1_1st	0.819433	15	28
Pachytene	1	1_1st	0.64832	15	28
Pachytene	1	1_1st	0.835514	15	28
Pachytene	1	1_1st	0.540728	16	28
Pachytene	1	1_1st	0.799476	16	28
Pachytene	1	1_1st	0.760757	16	28
Pachytene	1	1_1st	0.543363	16	28
Pachytene	1	1_1st	0.60886	16	28
Pachytene	1	1_1st	0.46401	17	28
Pachytene	1	1_1st	0.867318	17	28
Pachytene	1	1_1st	0.83799	17	28
Pachytene	1	1_1st	0.946558	17	28
Pachytene	1	1_1st	0.876873	17	28
Pachytene	1	1_1st	0.644256	1	20
Pachytene	1	1_1st	0.668036	1	20
Pachytene	1	1_1st	0.720378	1	20
Pachytene	1	1_1st	0.905768	1	20
Pachytene	1	1_1st	0.684364	1	20
Pachytene	1	1_1st	0.851313	2	20
Pachytene	1	1_1st	0.818635	3	20
Pachytene	1	1_1st	0.877002	4	20
Pachytene	1	1_1st	0.883292	4	20
Pachytene	1	1_1st	0.91636	4	20
Pachytene	1	1_1st	0.936037	4	20
Pachytene	1	1_1st	0.790217	4	20
Pachytene	1	1_1st	0.903578	4	20
Pachytene	1	1_1st	0.467949	5	20
Pachytene	1	1_1st	0.866093	5	20
Pachytene	1	1_1st	0.912377	6	20
Pachytene	1	1_1st	0.941324	6	20
Pachytene	1	1_1st	0.875346	6	20
Pachytene	1	1_1st	0.92915	7	20
Pachytene	1	1_1st	0.882065	7	20
Pachytene	1	1_1st	0.870075	8	20
Pachytene	1	1_1st	0.928322	8	20
Pachytene	1	1_1st	0.5847	8	20
Pachytene	1	1_1st	0.460292	9	20
Pachytene	1	1_1st	0.874543	9	20
Pachytene	1	1_1st	0.550927	9	20
Pachytene	1	1_1st	0.912613	10	20
Pachytene	1	1_1st	0.806431	10	20
Pachytene	1	1_1st	0.862939	10	20
Pachytene	1	1_1st	0.819984	11	20
Pachytene	1	1_1st	0.858728	11	20
Pachytene	1	1_1st	0.799764	11	20
Pachytene	1	1_1st	0.768511	12	20
Pachytene	1	1_1st	0.925686	12	20
Pachytene	1	1_1st	0.741876	12	20
Pachytene	1	1_1st	0.793944	13	20
Pachytene	1	1_1st	0.607095	13	20
Pachytene	1	1_1st	0.821969	13	20
Pachytene	1	1_1st	1	14	20
Pachytene	1	1_1st	0.912315	14	20
Pachytene	1	1_1st	0.837113	14	20
Pachytene	1	1_1st	0.710132	15	20
Pachytene	1	1_1st	0.560982	15	20
Pachytene	1	1_1st	0.78665	15	20
Pachytene	1	1_1st	0.859125	16	20
Pachytene	1	1_1st	0.667447	16	20
Pachytene	1	1_1st	0.782363	16	20
Pachytene	1	1_1st	0.702087	17	20
Pachytene	1	1_1st	0.809713	17	20
Pachytene	1	1_1st	0.71469	17	20
Pachytene	1	1_1st	0.884741	1	20
Pachytene	1	1_1st	0.914476	1	20
Pachytene	1	1_1st	0.423517	1	20
Pachytene	1	1_1st	0.864942	1	20
Pachytene	1	1_1st	0.957572	1	20
Pachytene	1	1_1st	0.659905	1	20
Pachytene	1	1_1st	0.612942	1	20
Pachytene	1	1_1st	0.939507	1	20
Pachytene	1	1_1st	0.450872	1	20
Pachytene	1	1_1st	0.957692	1	20
Pachytene	1	1_1st	0.371179	1	20
Pachytene	1	1_1st	0.470716	1	20
Pachytene	1	1_1st	0.931899	1	20
Pachytene	1	1_1st	0.670143	1	20
Pachytene	1	1_1st	0.864615	1	20
Pachytene	1	1_1st	0.666538	1	20
Pachytene	1	1_1st	0.775085	1	20
Pachytene	1	1_1st	0.922051	1	20
Pachytene	1	1_1st	0.809	1	20
Pachytene	1	1_1st	0.890354	1	20
Pachytene	1	1_1st	0.90855	1	20
Pachytene	1	1_1st	0.775653	1	20
Pachytene	1	1_1st	0.491408	1	20
Pachytene	1	1_1st	0.913011	1	20
Pachytene	1	1_1st	0.553595	1	20
Pachytene	1	1_1st	0.315504	1	20
Pachytene	1	1_1st	0.966784	2	20
Pachytene	1	1_1st	0.246473	2	20
Pachytene	1	1_1st	0.927678	2	20
Pachytene	1	1_1st	0.57483	2	20
Pachytene	1	1_1st	0.403525	2	20
Pachytene	1	1_1st	0.9563	2	20
Pachytene	1	1_1st	0.94657	2	20
Pachytene	1	1_1st	0.777454	2	20
Pachytene	1	1_1st	0.85101	2	20
Pachytene	1	1_1st	0.947153	3	20
Pachytene	1	1_1st	0.919276	3	20
Pachytene	1	1_1st	0.862506	3	20
Pachytene	1	1_1st	0.881557	3	20
Pachytene	1	1_1st	0.414175	3	20
Pachytene	1	1_1st	0.941032	3	20
Pachytene	1	1_1st	0.562157	4	20
Pachytene	1	1_1st	0.869235	4	20
Pachytene	1	1_1st	0.860344	4	20
Pachytene	1	1_1st	0.698429	4	20
Pachytene	1	1_1st	0.912232	4	20
Pachytene	1	1_1st	0.726602	4	20
Pachytene	1	1_1st	0.893924	4	20
Pachytene	1	1_1st	0.835605	4	20
Pachytene	1	1_1st	0.698622	4	20
Pachytene	1	1_1st	0.779931	4	20
Pachytene	1	1_1st	0.59388	4	20
Pachytene	1	1_1st	0.446078	4	20
Pachytene	1	1_1st	0.820443	4	20
Pachytene	1	1_1st	0.790027	4	20
Pachytene	1	1_1st	0.683873	4	20
Pachytene	1	1_1st	0.823539	4	20
Pachytene	1	1_1st	0.689472	4	20
Pachytene	1	1_1st	0.327641	4	20
Pachytene	1	1_1st	0.184769	4	20
Pachytene	1	1_1st	0.646104	4	20
Pachytene	1	1_1st	0.767859	4	20
Pachytene	1	1_1st	0.304629	4	20
Pachytene	1	1_1st	0.906733	4	20
Pachytene	1	1_1st	0.704237	4	20
Pachytene	1	1_1st	0.92983	4	20
Pachytene	1	1_1st	0.582223	4	20
Pachytene	1	1_1st	0.811753	4	20
Pachytene	1	1_1st	0.806233	4	20
Pachytene	1	1_1st	0.887136	4	20
Pachytene	1	1_1st	0.426763	5	20
Pachytene	1	1_1st	0.202339	5	20
Pachytene	1	1_1st	0.861983	5	20
Pachytene	1	1_1st	0.906635	5	20
Pachytene	1	1_1st	0.764108	5	20
Pachytene	1	1_1st	0.745859	5	20
Pachytene	1	1_1st	0.806122	5	20
Pachytene	1	1_1st	0.771992	5	20
Pachytene	1	1_1st	0.983339	5	20
Pachytene	1	1_1st	0.919001	5	20
Pachytene	1	1_1st	0.779022	6	20
Pachytene	1	1_1st	0.937171	6	20
Pachytene	1	1_1st	0.733794	6	20
Pachytene	1	1_1st	0.691092	6	20
Pachytene	1	1_1st	0.834535	6	20
Pachytene	1	1_1st	0.906678	6	20
Pachytene	1	1_1st	0.260564	6	20
Pachytene	1	1_1st	0.826694	6	20
Pachytene	1	1_1st	0.724133	6	20
Pachytene	1	1_1st	0.778404	7	20
Pachytene	1	1_1st	0.794786	7	20
Pachytene	1	1_1st	0.729439	7	20
Pachytene	1	1_1st	0.940606	7	20
Pachytene	1	1_1st	0.852567	7	20
Pachytene	1	1_1st	0.942284	7	20
Pachytene	1	1_1st	0.918915	7	20
Pachytene	1	1_1st	0.909904	7	20
Pachytene	1	1_1st	0.837497	7	20
Pachytene	1	1_1st	0.819768	7	20
Pachytene	1	1_1st	0.795357	7	20
Pachytene	1	1_1st	0.761748	7	20
Pachytene	1	1_1st	0.787784	7	20
Pachytene	1	1_1st	0.632117	7	20
Pachytene	1	1_1st	0.863552	7	20
Pachytene	1	1_1st	0.825869	7	20
Pachytene	1	1_1st	0.764914	8	20
Pachytene	1	1_1st	0.727596	8	20
Pachytene	1	1_1st	0.794825	8	20
Pachytene	1	1_1st	0.64727	8	20
Pachytene	1	1_1st	0.803922	8	20
Pachytene	1	1_1st	0.889745	8	20
Pachytene	1	1_1st	0.397903	8	20
Pachytene	1	1_1st	0.848402	8	20
Pachytene	1	1_1st	0.383323	8	20
Pachytene	1	1_1st	0.794152	8	20
Pachytene	1	1_1st	0.878794	9	20
Pachytene	1	1_1st	0.549679	9	20
Pachytene	1	1_1st	0.818064	9	20
Pachytene	1	1_1st	0.877546	9	20
Pachytene	1	1_1st	0.924829	9	20
Pachytene	1	1_1st	0.717152	9	20
Pachytene	1	1_1st	0.910208	9	20
Pachytene	1	1_1st	0.941155	9	20
Pachytene	1	1_1st	0.758208	9	20
Pachytene	1	1_1st	0.749735	9	20
Pachytene	1	1_1st	0.668597	9	20
Pachytene	1	1_1st	0.886836	9	20
Pachytene	1	1_1st	0.605987	9	20
Pachytene	1	1_1st	0.857518	9	20
Pachytene	1	1_1st	0.92025	9	20
Pachytene	1	1_1st	0.557967	9	20
Pachytene	1	1_1st	0.756372	9	20
Pachytene	1	1_1st	0.475384	9	20
Pachytene	1	1_1st	0.892137	9	20
Pachytene	1	1_1st	0.864726	9	20
Pachytene	1	1_1st	0.795895	10	20
Pachytene	1	1_1st	0.882824	10	20
Pachytene	1	1_1st	0.593378	10	20
Pachytene	1	1_1st	0.521618	10	20
Pachytene	1	1_1st	0.73551	10	20
Pachytene	1	1_1st	0.904098	10	20
Pachytene	1	1_1st	0.530357	10	20
Pachytene	1	1_1st	0.591917	10	20
Pachytene	1	1_1st	0.799715	10	20
Pachytene	1	1_1st	0.92515	10	20
Pachytene	1	1_1st	0.886033	10	20
Pachytene	1	1_1st	0.959057	10	20
Pachytene	1	1_1st	0.885584	10	20
Pachytene	1	1_1st	0.40646	10	20
Pachytene	1	1_1st	0.689094	10	20
Pachytene	1	1_1st	0.649867	10	20
Pachytene	1	1_1st	0.928355	10	20
Pachytene	1	1_1st	0.895324	10	20
Pachytene	1	1_1st	0.89013	10	20
Pachytene	1	1_1st	0.713124	11	20
Pachytene	1	1_1st	0.468818	11	20
Pachytene	1	1_1st	0.816869	11	20
Pachytene	1	1_1st	0.389182	11	20
Pachytene	1	1_1st	0.687877	11	20
Pachytene	1	1_1st	0.571167	11	20
Pachytene	1	1_1st	0.953348	11	20
Pachytene	1	1_1st	0.807745	11	20
Pachytene	1	1_1st	0.322017	11	20
Pachytene	1	1_1st	0.865831	11	20
Pachytene	1	1_1st	0.338806	11	20
Pachytene	1	1_1st	0.504536	11	20
Pachytene	1	1_1st	0.932218	11	20
Pachytene	1	1_1st	0.735795	11	20
Pachytene	1	1_1st	0.836755	11	20
Pachytene	1	1_1st	0.743738	11	20
Pachytene	1	1_1st	0.780999	11	20
Pachytene	1	1_1st	0.808863	11	20
Pachytene	1	1_1st	0.582867	12	20
Pachytene	1	1_1st	0.528834	12	20
Pachytene	1	1_1st	0.792405	12	20
Pachytene	1	1_1st	0.832533	12	20
Pachytene	1	1_1st	0.788155	12	20
Pachytene	1	1_1st	0.668414	12	20
Pachytene	1	1_1st	0.405129	12	20
Pachytene	1	1_1st	0.424813	12	20
Pachytene	1	1_1st	0.574118	12	20
Pachytene	1	1_1st	0.478398	12	20
Pachytene	1	1_1st	0.74699	12	20
Pachytene	1	1_1st	0.849034	12	20
Pachytene	1	1_1st	0.428987	12	20
Pachytene	1	1_1st	0.427926	12	20
Pachytene	1	1_1st	0.670015	12	20
Pachytene	1	1_1st	0.904068	12	20
Pachytene	1	1_1st	0.657182	12	20
Pachytene	1	1_1st	0.839212	12	20
Pachytene	1	1_1st	0.785454	12	20
Pachytene	1	1_1st	0.368208	13	20
Pachytene	1	1_1st	0.290095	13	20
Pachytene	1	1_1st	0.448246	13	20
Pachytene	1	1_1st	0.882664	13	20
Pachytene	1	1_1st	0.727112	13	20
Pachytene	1	1_1st	0.558065	13	20
Pachytene	1	1_1st	0.439259	13	20
Pachytene	1	1_1st	0.796808	13	20
Pachytene	1	1_1st	0.669528	13	20
Pachytene	1	1_1st	0.605498	13	20
Pachytene	1	1_1st	0.41663	13	20
Pachytene	1	1_1st	0.824156	13	20
Pachytene	1	1_1st	0.873296	13	20
Pachytene	1	1_1st	0.827332	13	20
Pachytene	1	1_1st	0.752785	13	20
Pachytene	1	1_1st	0.924924	13	20
Pachytene	1	1_1st	0.602418	13	20
Pachytene	1	1_1st	0.519482	13	20
Pachytene	1	1_1st	0.80727	13	20
Pachytene	1	1_1st	0.826294	14	20
Pachytene	1	1_1st	0.770936	14	20
Pachytene	1	1_1st	0.502688	14	20
Pachytene	1	1_1st	0.814663	14	20
Pachytene	1	1_1st	0.870552	14	20
Pachytene	1	1_1st	0.399533	14	20
Pachytene	1	1_1st	0.468875	14	20
Pachytene	1	1_1st	0.457571	14	20
Pachytene	1	1_1st	0.471442	14	20
Pachytene	1	1_1st	0.923078	14	20
Pachytene	1	1_1st	0.902284	14	20
Pachytene	1	1_1st	0.719866	14	20
Pachytene	1	1_1st	0.500025	14	20
Pachytene	1	1_1st	0.393754	14	20
Pachytene	1	1_1st	0.57327	14	20
Pachytene	1	1_1st	0.628608	14	20
Pachytene	1	1_1st	0.604941	14	20
Pachytene	1	1_1st	0.859222	14	20
Pachytene	1	1_1st	0.86699	14	20
Pachytene	1	1_1st	0.901353	14	20
Pachytene	1	1_1st	0.741911	14	20
Pachytene	1	1_1st	0.7982	15	20
Pachytene	1	1_1st	0.713764	15	20
Pachytene	1	1_1st	0.839228	15	20
Pachytene	1	1_1st	0.555827	15	20
Pachytene	1	1_1st	0.757452	15	20
Pachytene	1	1_1st	0.719725	15	20
Pachytene	1	1_1st	0.63968	15	20
Pachytene	1	1_1st	0.873481	15	20
Pachytene	1	1_1st	0.507624	15	20
Pachytene	1	1_1st	0.794331	15	20
Pachytene	1	1_1st	0.604119	15	20
Pachytene	1	1_1st	0.796776	15	20
Pachytene	1	1_1st	0.801888	15	20
Pachytene	1	1_1st	0.639813	15	20
Pachytene	1	1_1st	0.837093	15	20
Pachytene	1	1_1st	0.775686	15	20
Pachytene	1	1_1st	0.812892	15	20
Pachytene	1	1_1st	0.443081	15	20
Pachytene	1	1_1st	0.426826	15	20
Pachytene	1	1_1st	0.540773	15	20
Pachytene	1	1_1st	0.378928	15	20
Pachytene	1	1_1st	0.887607	16	20
Pachytene	1	1_1st	0.689944	16	20
Pachytene	1	1_1st	0.827202	16	20
Pachytene	1	1_1st	0.673911	16	20
Pachytene	1	1_1st	0.749121	16	20
Pachytene	1	1_1st	0.595591	16	20
Pachytene	1	1_1st	0.625206	16	20
Pachytene	1	1_1st	0.769191	16	20
Pachytene	1	1_1st	0.391994	16	20
Pachytene	1	1_1st	0.515391	16	20
Pachytene	1	1_1st	0.901508	16	20
Pachytene	1	1_1st	0.815348	16	20
Pachytene	1	1_1st	0.764513	16	20
Pachytene	1	1_1st	0.824293	16	20
Pachytene	1	1_1st	0.593542	16	20
Pachytene	1	1_1st	0.652875	16	20
Pachytene	1	1_1st	0.930062	16	20
Pachytene	1	1_1st	0.866832	16	20
Pachytene	1	1_1st	0.793897	16	20
Pachytene	1	1_1st	0.56084	16	20
Pachytene	1	1_1st	0.689032	16	20
Pachytene	1	1_1st	0.769203	17	20
Pachytene	1	1_1st	0.67621	17	20
Pachytene	1	1_1st	0.660783	17	20
Pachytene	1	1_1st	0.56607	17	20
Pachytene	1	1_1st	0.615064	17	20
Pachytene	1	1_1st	0.597679	17	20
Pachytene	1	1_1st	0.834856	17	20
Pachytene	1	1_1st	0.592847	17	20
Pachytene	1	1_1st	0.650053	17	20
Pachytene	1	1_1st	0.635386	17	20
Pachytene	1	1_1st	0.49071	17	20
Pachytene	1	1_1st	0.678072	17	20
Pachytene	1	1_1st	0.724049	17	20
Pachytene	1	1_1st	0.574658	17	20
Pachytene	1	1_1st	0.747767	17	20
Pachytene	1	1_1st	0.933914	17	20
Pachytene	1	1_1st	0.786569	17	20
Pachytene	1	1_1st	0.844008	17	20
Pachytene	1	1_1st	0.9034	17	20
Pachytene	1	1_1st	0.568049	17	20
Pachytene	1	1_1st	0.535411	17	20
Pachytene	1	1_1st	0.74401	1	30
Pachytene	1	1_1st	0.898833	1	30
Pachytene	1	1_1st	0.901023	1	30
Pachytene	1	1_1st	0.952191	1	30
Pachytene	1	1_1st	0.709175	1	30
Pachytene	1	1_1st	0.890359	1	30
Pachytene	1	1_1st	0.780438	1	30
Pachytene	1	1_1st	0.758356	1	30
Pachytene	1	1_1st	0.958558	1	30
Pachytene	1	1_1st	0.541808	1	30
Pachytene	1	1_1st	0.301302	1	30
Pachytene	1	1_1st	0.641687	1	30
Pachytene	1	1_1st	0.573949	1	30
Pachytene	1	1_1st	0.639771	1	30
Pachytene	1	1_1st	0.585312	1	30
Pachytene	1	1_1st	0.748932	1	30
Pachytene	1	1_1st	0.912766	1	30
Pachytene	1	1_1st	0.92211	1	30
Pachytene	1	1_1st	0.891853	1	30
Pachytene	1	1_1st	0.82048	1	30
Pachytene	1	1_1st	0.964875	1	30
Pachytene	1	1_1st	0.916299	2	30
Pachytene	1	1_1st	0.958201	2	30
Pachytene	1	1_1st	0.760168	3	30
Pachytene	1	1_1st	0.814834	3	30
Pachytene	1	1_1st	0.815283	3	30
Pachytene	1	1_1st	0.530953	3	30
Pachytene	1	1_1st	0.820981	4	30
Pachytene	1	1_1st	0.588488	4	30
Pachytene	1	1_1st	0.707898	4	30
Pachytene	1	1_1st	0.638949	4	30
Pachytene	1	1_1st	0.731322	4	30
Pachytene	1	1_1st	0.400541	4	30
Pachytene	1	1_1st	0.473493	4	30
Pachytene	1	1_1st	0.82454	4	30
Pachytene	1	1_1st	0.969316	4	30
Pachytene	1	1_1st	0.66196	4	30
Pachytene	1	1_1st	0.589617	4	30
Pachytene	1	1_1st	0.9441	4	30
Pachytene	1	1_1st	0.905664	4	30
Pachytene	1	1_1st	0.75838	4	30
Pachytene	1	1_1st	0.674099	4	30
Pachytene	1	1_1st	0.477309	4	30
Pachytene	1	1_1st	0.882211	4	30
Pachytene	1	1_1st	0.805026	4	30
Pachytene	1	1_1st	0.775396	4	30
Pachytene	1	1_1st	0.92411	4	30
Pachytene	1	1_1st	0.841027	5	30
Pachytene	1	1_1st	0.7815	5	30
Pachytene	1	1_1st	0.758488	5	30
Pachytene	1	1_1st	0.95362	6	30
Pachytene	1	1_1st	0.760064	6	30
Pachytene	1	1_1st	0.680533	6	30
Pachytene	1	1_1st	0.833627	6	30
Pachytene	1	1_1st	0.78122	6	30
Pachytene	1	1_1st	0.851417	6	30
Pachytene	1	1_1st	0.800541	6	30
Pachytene	1	1_1st	0.484076	6	30
Pachytene	1	1_1st	0.907422	7	30
Pachytene	1	1_1st	0.637886	7	30
Pachytene	1	1_1st	0.919679	7	30
Pachytene	1	1_1st	0.582001	7	30
Pachytene	1	1_1st	0.718016	7	30
Pachytene	1	1_1st	0.751633	7	30
Pachytene	1	1_1st	0.911275	7	30
Pachytene	1	1_1st	0.846882	7	30
Pachytene	1	1_1st	0.747115	8	30
Pachytene	1	1_1st	0.831931	8	30
Pachytene	1	1_1st	0.489862	8	30
Pachytene	1	1_1st	0.795522	8	30
Pachytene	1	1_1st	0.405827	8	30
Pachytene	1	1_1st	0.960277	8	30
Pachytene	1	1_1st	0.901058	8	30
Pachytene	1	1_1st	0.685015	8	30
Pachytene	1	1_1st	0.822007	8	30
Pachytene	1	1_1st	0.744223	8	30
Pachytene	1	1_1st	0.845076	8	30
Pachytene	1	1_1st	0.856848	9	30
Pachytene	1	1_1st	0.841893	9	30
Pachytene	1	1_1st	0.912375	9	30
Pachytene	1	1_1st	0.853826	9	30
Pachytene	1	1_1st	0.544098	9	30
Pachytene	1	1_1st	0.734156	9	30
Pachytene	1	1_1st	0.721372	9	30
Pachytene	1	1_1st	0.757937	9	30
Pachytene	1	1_1st	0.808686	10	30
Pachytene	1	1_1st	0.781636	10	30
Pachytene	1	1_1st	0.776539	10	30
Pachytene	1	1_1st	0.726371	10	30
Pachytene	1	1_1st	0.840025	10	30
Pachytene	1	1_1st	0.808828	10	30
Pachytene	1	1_1st	0.628765	10	30
Pachytene	1	1_1st	0.86956	10	30
Pachytene	1	1_1st	0.863	10	30
Pachytene	1	1_1st	0.944839	10	30
Pachytene	1	1_1st	0.571101	10	30
Pachytene	1	1_1st	0.570307	11	30
Pachytene	1	1_1st	0.858587	11	30
Pachytene	1	1_1st	0.81863	11	30
Pachytene	1	1_1st	0.370063	11	30
Pachytene	1	1_1st	0.674081	11	30
Pachytene	1	1_1st	0.425169	11	30
Pachytene	1	1_1st	0.648295	11	30
Pachytene	1	1_1st	0.961894	11	30
Pachytene	1	1_1st	0.683496	11	30
Pachytene	1	1_1st	0.884428	11	30
Pachytene	1	1_1st	0.616533	12	30
Pachytene	1	1_1st	0.728872	12	30
Pachytene	1	1_1st	0.758084	12	30
Pachytene	1	1_1st	0.814249	12	30
Pachytene	1	1_1st	0.667013	12	30
Pachytene	1	1_1st	0.762667	12	30
Pachytene	1	1_1st	0.603976	12	30
Pachytene	1	1_1st	0.750608	12	30
Pachytene	1	1_1st	0.808973	12	30
Pachytene	1	1_1st	0.603181	12	30
Pachytene	1	1_1st	0.797107	13	30
Pachytene	1	1_1st	0.549024	13	30
Pachytene	1	1_1st	0.839005	13	30
Pachytene	1	1_1st	0.61903	13	30
Pachytene	1	1_1st	0.480168	13	30
Pachytene	1	1_1st	0.68312	13	30
Pachytene	1	1_1st	0.757689	13	30
Pachytene	1	1_1st	0.58426	13	30
Pachytene	1	1_1st	0.817284	13	30
Pachytene	1	1_1st	0.556641	14	30
Pachytene	1	1_1st	0.843723	14	30
Pachytene	1	1_1st	0.845471	14	30
Pachytene	1	1_1st	0.674634	14	30
Pachytene	1	1_1st	0.400932	14	30
Pachytene	1	1_1st	0.68312	14	30
Pachytene	1	1_1st	0.396553	14	30
Pachytene	1	1_1st	0.859968	14	30
Pachytene	1	1_1st	0.899279	14	30
Pachytene	1	1_1st	0.6751	14	30
Pachytene	1	1_1st	0.673127	14	30
Pachytene	1	1_1st	0.808711	15	30
Pachytene	1	1_1st	0.902463	15	30
Pachytene	1	1_1st	0.850792	15	30
Pachytene	1	1_1st	0.652551	15	30
Pachytene	1	1_1st	0.895413	15	30
Pachytene	1	1_1st	0.707072	15	30
Pachytene	1	1_1st	0.670311	15	30
Pachytene	1	1_1st	0.60319	15	30
Pachytene	1	1_1st	0.794548	15	30
Pachytene	1	1_1st	0.881879	15	30
Pachytene	1	1_1st	0.848534	15	30
Pachytene	1	1_1st	0.573326	16	30
Pachytene	1	1_1st	0.706014	16	30
Pachytene	1	1_1st	0.753835	16	30
Pachytene	1	1_1st	0.828024	16	30
Pachytene	1	1_1st	0.82296	16	30
Pachytene	1	1_1st	1	16	30
Pachytene	1	1_1st	0.635698	16	30
Pachytene	1	1_1st	0.509542	16	30
Pachytene	1	1_1st	0.835238	16	30
Pachytene	1	1_1st	0.577316	16	30
Pachytene	1	1_1st	0.697359	16	30
Pachytene	1	1_1st	0.812058	17	30
Pachytene	1	1_1st	0.898504	17	30
Pachytene	1	1_1st	0.730144	17	30
Pachytene	1	1_1st	0.763127	17	30
Pachytene	1	1_1st	0.719781	17	30
Pachytene	1	1_1st	0.823552	17	30
Pachytene	1	1_1st	0.738578	17	30
Pachytene	1	1_1st	0.726223	17	30
Pachytene	1	1_1st	0.738263	17	30
Pachytene	1	1_1st	0.758727	17	30
Pachytene	1	1_1st	0.747388	17	30
Pachytene	1	1_1st	0.905758	1	30
Pachytene	1	1_1st	0.83753	1	30
Pachytene	1	1_1st	0.943882	1	30
Pachytene	1	1_1st	0.887096	1	30
Pachytene	1	1_1st	0.790585	1	30
Pachytene	1	1_1st	0.782138	1	30
Pachytene	1	1_1st	0.938451	1	30
Pachytene	1	1_1st	0.825865	1	30
Pachytene	1	1_1st	0.727456	1	30
Pachytene	1	1_1st	0.871248	1	30
Pachytene	1	1_1st	0.461591	1	30
Pachytene	1	1_1st	0.925238	1	30
Pachytene	1	1_1st	0.485214	1	30
Pachytene	1	1_1st	0.918741	1	30
Pachytene	1	1_1st	0.784054	1	30
Pachytene	1	1_1st	0.879804	1	30
Pachytene	1	1_1st	0.905449	1	30
Pachytene	1	1_1st	0.870135	1	30
Pachytene	1	1_1st	0.66716	1	30
Pachytene	1	1_1st	0.772424	1	30
Pachytene	1	1_1st	0.937701	1	30
Pachytene	1	1_1st	0.70574	1	30
Pachytene	1	1_1st	0.873917	1	30
Pachytene	1	1_1st	0.863259	1	30
Pachytene	1	1_1st	0.69257	2	30
Pachytene	1	1_1st	0.942502	2	30
Pachytene	1	1_1st	0.829569	2	30
Pachytene	1	1_1st	0.876929	3	30
Pachytene	1	1_1st	0.869455	3	30
Pachytene	1	1_1st	0.692158	3	30
Pachytene	1	1_1st	0.861794	3	30
Pachytene	1	1_1st	0.96206	3	30
Pachytene	1	1_1st	0.824646	3	30
Pachytene	1	1_1st	0.817912	3	30
Pachytene	1	1_1st	0.85154	3	30
Pachytene	1	1_1st	0.796803	3	30
Pachytene	1	1_1st	0.827742	4	30
Pachytene	1	1_1st	0.819473	4	30
Pachytene	1	1_1st	0.906909	4	30
Pachytene	1	1_1st	0.945879	4	30
Pachytene	1	1_1st	0.827359	4	30
Pachytene	1	1_1st	0.872433	4	30
Pachytene	1	1_1st	0.956875	4	30
Pachytene	1	1_1st	0.85256	4	30
Pachytene	1	1_1st	0.903512	4	30
Pachytene	1	1_1st	0.83005	4	30
Pachytene	1	1_1st	0.949462	4	30
Pachytene	1	1_1st	0.918544	4	30
Pachytene	1	1_1st	0.524661	4	30
Pachytene	1	1_1st	0.946234	4	30
Pachytene	1	1_1st	0.692485	4	30
Pachytene	1	1_1st	0.563065	4	30
Pachytene	1	1_1st	0.615764	4	30
Pachytene	1	1_1st	0.80815	4	30
Pachytene	1	1_1st	0.852399	4	30
Pachytene	1	1_1st	0.786773	4	30
Pachytene	1	1_1st	0.642068	4	30
Pachytene	1	1_1st	0.888695	4	30
Pachytene	1	1_1st	0.756564	4	30
Pachytene	1	1_1st	0.805569	4	30
Pachytene	1	1_1st	0.832862	4	30
Pachytene	1	1_1st	0.667708	4	30
Pachytene	1	1_1st	0.809962	4	30
Pachytene	1	1_1st	0.620888	4	30
Pachytene	1	1_1st	0.799051	4	30
Pachytene	1	1_1st	0.924653	4	30
Pachytene	1	1_1st	0.781295	4	30
Pachytene	1	1_1st	0.834028	4	30
Pachytene	1	1_1st	0.880665	4	30
Pachytene	1	1_1st	0.903399	5	30
Pachytene	1	1_1st	0.462287	5	30
Pachytene	1	1_1st	0.877309	5	30
Pachytene	1	1_1st	0.784974	5	30
Pachytene	1	1_1st	0.799417	5	30
Pachytene	1	1_1st	0.879206	5	30
Pachytene	1	1_1st	0.689711	5	30
Pachytene	1	1_1st	0.519218	5	30
Pachytene	1	1_1st	0.504246	5	30
Pachytene	1	1_1st	0.809033	6	30
Pachytene	1	1_1st	0.774866	6	30
Pachytene	1	1_1st	0.649937	6	30
Pachytene	1	1_1st	0.787353	6	30
Pachytene	1	1_1st	0.836738	6	30
Pachytene	1	1_1st	0.307746	6	30
Pachytene	1	1_1st	0.788611	6	30
Pachytene	1	1_1st	0.558796	6	30
Pachytene	1	1_1st	0.876017	6	30
Pachytene	1	1_1st	0.727897	6	30
Pachytene	1	1_1st	0.858366	6	30
Pachytene	1	1_1st	0.719746	6	30
Pachytene	1	1_1st	0.609152	6	30
Pachytene	1	1_1st	0.853235	7	30
Pachytene	1	1_1st	0.818946	7	30
Pachytene	1	1_1st	0.894752	7	30
Pachytene	1	1_1st	0.782279	7	30
Pachytene	1	1_1st	0.831481	7	30
Pachytene	1	1_1st	0.729415	7	30
Pachytene	1	1_1st	0.732408	7	30
Pachytene	1	1_1st	0.906413	7	30
Pachytene	1	1_1st	0.845512	7	30
Pachytene	1	1_1st	0.878776	7	30
Pachytene	1	1_1st	0.821245	7	30
Pachytene	1	1_1st	0.853408	7	30
Pachytene	1	1_1st	0.905275	7	30
Pachytene	1	1_1st	0.905965	7	30
Pachytene	1	1_1st	0.755858	7	30
Pachytene	1	1_1st	0.281521	7	30
Pachytene	1	1_1st	0.79241	8	30
Pachytene	1	1_1st	0.431182	8	30
Pachytene	1	1_1st	0.915216	8	30
Pachytene	1	1_1st	0.824401	8	30
Pachytene	1	1_1st	0.637247	8	30
Pachytene	1	1_1st	0.873859	8	30
Pachytene	1	1_1st	0.789586	8	30
Pachytene	1	1_1st	0.892632	8	30
Pachytene	1	1_1st	0.80433	8	30
Pachytene	1	1_1st	0.647885	8	30
Pachytene	1	1_1st	0.790139	8	30
Pachytene	1	1_1st	0.78836	8	30
Pachytene	1	1_1st	0.474133	8	30
Pachytene	1	1_1st	0.953621	8	30
Pachytene	1	1_1st	0.615745	8	30
Pachytene	1	1_1st	0.898609	8	30
Pachytene	1	1_1st	0.727736	9	30
Pachytene	1	1_1st	0.783602	9	30
Pachytene	1	1_1st	0.884212	9	30
Pachytene	1	1_1st	0.689972	9	30
Pachytene	1	1_1st	0.839082	9	30
Pachytene	1	1_1st	0.785051	9	30
Pachytene	1	1_1st	0.913639	9	30
Pachytene	1	1_1st	0.738296	9	30
Pachytene	1	1_1st	0.864152	9	30
Pachytene	1	1_1st	0.834514	9	30
Pachytene	1	1_1st	0.752997	9	30
Pachytene	1	1_1st	0.852809	9	30
Pachytene	1	1_1st	0.722114	9	30
Pachytene	1	1_1st	0.716987	9	30
Pachytene	1	1_1st	0.558584	10	30
Pachytene	1	1_1st	0.93048	10	30
Pachytene	1	1_1st	0.825562	10	30
Pachytene	1	1_1st	0.902753	10	30
Pachytene	1	1_1st	0.910275	10	30
Pachytene	1	1_1st	0.870954	10	30
Pachytene	1	1_1st	0.904026	10	30
Pachytene	1	1_1st	0.841785	10	30
Pachytene	1	1_1st	0.887816	10	30
Pachytene	1	1_1st	0.578831	10	30
Pachytene	1	1_1st	0.810537	10	30
Pachytene	1	1_1st	0.503208	10	30
Pachytene	1	1_1st	0.77069	10	30
Pachytene	1	1_1st	0.822572	10	30
Pachytene	1	1_1st	0.855619	11	30
Pachytene	1	1_1st	0.38284	11	30
Pachytene	1	1_1st	0.691152	11	30
Pachytene	1	1_1st	0.864678	11	30
Pachytene	1	1_1st	0.858804	11	30
Pachytene	1	1_1st	0.757373	11	30
Pachytene	1	1_1st	0.5971	11	30
Pachytene	1	1_1st	0.829664	11	30
Pachytene	1	1_1st	0.746458	11	30
Pachytene	1	1_1st	0.566324	11	30
Pachytene	1	1_1st	0.790163	11	30
Pachytene	1	1_1st	0.868195	11	30
Pachytene	1	1_1st	0.914818	11	30
Pachytene	1	1_1st	0.832222	11	30
Pachytene	1	1_1st	0.70259	11	30
Pachytene	1	1_1st	0.824706	11	30
Pachytene	1	1_1st	0.63421	11	30
Pachytene	1	1_1st	0.61813	11	30
Pachytene	1	1_1st	0.713156	12	30
Pachytene	1	1_1st	0.816043	12	30
Pachytene	1	1_1st	0.761553	12	30
Pachytene	1	1_1st	0.720109	12	30
Pachytene	1	1_1st	0.666672	12	30
Pachytene	1	1_1st	0.644491	12	30
Pachytene	1	1_1st	0.870806	12	30
Pachytene	1	1_1st	0.819396	12	30
Pachytene	1	1_1st	0.542432	12	30
Pachytene	1	1_1st	0.813429	12	30
Pachytene	1	1_1st	0.676815	12	30
Pachytene	1	1_1st	0.833028	12	30
Pachytene	1	1_1st	0.623315	12	30
Pachytene	1	1_1st	0.482304	12	30
Pachytene	1	1_1st	0.528018	12	30
Pachytene	1	1_1st	0.859074	12	30
Pachytene	1	1_1st	0.906056	12	30
Pachytene	1	1_1st	0.530958	12	30
Pachytene	1	1_1st	0.833565	13	30
Pachytene	1	1_1st	0.662837	13	30
Pachytene	1	1_1st	0.659611	13	30
Pachytene	1	1_1st	0.559614	13	30
Pachytene	1	1_1st	0.787556	13	30
Pachytene	1	1_1st	0.688404	13	30
Pachytene	1	1_1st	0.610918	13	30
Pachytene	1	1_1st	0.789152	13	30
Pachytene	1	1_1st	0.811778	13	30
Pachytene	1	1_1st	0.822364	13	30
Pachytene	1	1_1st	0.682449	13	30
Pachytene	1	1_1st	0.809522	13	30
Pachytene	1	1_1st	0.711769	13	30
Pachytene	1	1_1st	0.762497	13	30
Pachytene	1	1_1st	0.685049	13	30
Pachytene	1	1_1st	0.76734	13	30
Pachytene	1	1_1st	0.687862	13	30
Pachytene	1	1_1st	0.843763	13	30
Pachytene	1	1_1st	0.47879	14	30
Pachytene	1	1_1st	0.858087	14	30
Pachytene	1	1_1st	0.64125	14	30
Pachytene	1	1_1st	0.8064	14	30
Pachytene	1	1_1st	0.859235	14	30
Pachytene	1	1_1st	0.484683	14	30
Pachytene	1	1_1st	0.88854	14	30
Pachytene	1	1_1st	0.485895	14	30
Pachytene	1	1_1st	0.64273	14	30
Pachytene	1	1_1st	0.646792	14	30
Pachytene	1	1_1st	0.653443	14	30
Pachytene	1	1_1st	0.737054	14	30
Pachytene	1	1_1st	0.540939	14	30
Pachytene	1	1_1st	0.798333	14	30
Pachytene	1	1_1st	0.443391	14	30
Pachytene	1	1_1st	0.654598	14	30
Pachytene	1	1_1st	0.639965	15	30
Pachytene	1	1_1st	0.795247	15	30
Pachytene	1	1_1st	0.78146	15	30
Pachytene	1	1_1st	0.654802	15	30
Pachytene	1	1_1st	0.795408	15	30
Pachytene	1	1_1st	0.551289	15	30
Pachytene	1	1_1st	0.666158	15	30
Pachytene	1	1_1st	0.702165	15	30
Pachytene	1	1_1st	0.552712	15	30
Pachytene	1	1_1st	0.720932	15	30
Pachytene	1	1_1st	0.823391	15	30
Pachytene	1	1_1st	0.780182	15	30
Pachytene	1	1_1st	0.739843	15	30
Pachytene	1	1_1st	0.622502	15	30
Pachytene	1	1_1st	0.632186	15	30
Pachytene	1	1_1st	0.778713	15	30
Pachytene	1	1_1st	0.543445	15	30
Pachytene	1	1_1st	0.62337	15	30
Pachytene	1	1_1st	0.604238	16	30
Pachytene	1	1_1st	0.783173	16	30
Pachytene	1	1_1st	0.597218	16	30
Pachytene	1	1_1st	0.699975	16	30
Pachytene	1	1_1st	0.595569	16	30
Pachytene	1	1_1st	0.797204	16	30
Pachytene	1	1_1st	0.665327	16	30
Pachytene	1	1_1st	0.571871	16	30
Pachytene	1	1_1st	0.674926	16	30
Pachytene	1	1_1st	0.882307	16	30
Pachytene	1	1_1st	0.753895	16	30
Pachytene	1	1_1st	0.727248	16	30
Pachytene	1	1_1st	0.706486	16	30
Pachytene	1	1_1st	0.433806	16	30
Pachytene	1	1_1st	0.80854	16	30
Pachytene	1	1_1st	0.712659	16	30
Pachytene	1	1_1st	0.759932	16	30
Pachytene	1	1_1st	0.619053	16	30
Pachytene	1	1_1st	0.847322	17	30
Pachytene	1	1_1st	0.72824	17	30
Pachytene	1	1_1st	0.650169	17	30
Pachytene	1	1_1st	0.668701	17	30
Pachytene	1	1_1st	0.669348	17	30
Pachytene	1	1_1st	0.66183	17	30
Pachytene	1	1_1st	0.568311	17	30
Pachytene	1	1_1st	0.705806	17	30
Pachytene	1	1_1st	0.687218	17	30
Pachytene	1	1_1st	0.788221	17	30
Pachytene	1	1_1st	0.714638	17	30
Pachytene	1	1_1st	0.730111	17	30
Pachytene	1	1_1st	0.796393	17	30
Pachytene	1	1_1st	0.784899	17	30
Pachytene	1	1_1st	0.643808	17	30
Pachytene	1	1_1st	0.628809	17	30
Pachytene	1	1_1st	0.615084	17	30
Pachytene	1	1_1st	0.650181	17	30
Pachytene	1	1_1st	0.851029	1	28
Pachytene	1	1_1st	0.939237	1	28
Pachytene	1	1_1st	0.688743	1	28
Pachytene	1	1_1st	0.74081	1	28
Pachytene	1	1_1st	0.798959	1	28
Pachytene	1	1_1st	0.851784	1	28
Pachytene	1	1_1st	0.732468	1	28
Pachytene	1	1_1st	0.9109	1	28
Pachytene	1	1_1st	0.926521	1	28
Pachytene	1	1_1st	0.737103	1	28
Pachytene	1	1_1st	0.714325	1	28
Pachytene	1	1_1st	0.836889	1	28
Pachytene	1	1_1st	0.807557	1	28
Pachytene	1	1_1st	0.770585	1	28
Pachytene	1	1_1st	0.696618	1	28
Pachytene	1	1_1st	0.822293	1	28
Pachytene	1	1_1st	0.806468	1	28
Pachytene	1	1_1st	0.782654	1	28
Pachytene	1	1_1st	0.826021	1	28
Pachytene	1	1_1st	0.944848	1	28
Pachytene	1	1_1st	0.706932	1	28
Pachytene	1	1_1st	0.781028	1	28
Pachytene	1	1_1st	0.754772	1	28
Pachytene	1	1_1st	0.820425	1	28
Pachytene	1	1_1st	0.508093	1	28
Pachytene	1	1_1st	0.898664	1	28
Pachytene	1	1_1st	0.941152	1	28
Pachytene	1	1_1st	0.702521	1	28
Pachytene	1	1_1st	0.964684	1	28
Pachytene	1	1_1st	0.709911	1	28
Pachytene	1	1_1st	0.949888	2	28
Pachytene	1	1_1st	0.930329	2	28
Pachytene	1	1_1st	0.850348	2	28
Pachytene	1	1_1st	0.850365	2	28
Pachytene	1	1_1st	0.826495	2	28
Pachytene	1	1_1st	0.814217	2	28
Pachytene	1	1_1st	0.821642	2	28
Pachytene	1	1_1st	0.696991	3	28
Pachytene	1	1_1st	0.615081	3	28
Pachytene	1	1_1st	0.822346	3	28
Pachytene	1	1_1st	0.69101	3	28
Pachytene	1	1_1st	0.766756	3	28
Pachytene	1	1_1st	0.868825	3	28
Pachytene	1	1_1st	0.942654	3	28
Pachytene	1	1_1st	0.744487	3	28
Pachytene	1	1_1st	0.642843	3	28
Pachytene	1	1_1st	0.877655	3	28
Pachytene	1	1_1st	0.674798	3	28
Pachytene	1	1_1st	0.644853	4	28
Pachytene	1	1_1st	0.669431	4	28
Pachytene	1	1_1st	0.585577	4	28
Pachytene	1	1_1st	0.723426	4	28
Pachytene	1	1_1st	0.687548	4	28
Pachytene	1	1_1st	0.827392	4	28
Pachytene	1	1_1st	0.74859	4	28
Pachytene	1	1_1st	0.636569	4	28
Pachytene	1	1_1st	0.626338	4	28
Pachytene	1	1_1st	0.840438	4	28
Pachytene	1	1_1st	0.689557	4	28
Pachytene	1	1_1st	0.470985	4	28
Pachytene	1	1_1st	0.84518	4	28
Pachytene	1	1_1st	0.752034	4	28
Pachytene	1	1_1st	0.842052	4	28
Pachytene	1	1_1st	0.660917	4	28
Pachytene	1	1_1st	0.689853	4	28
Pachytene	1	1_1st	0.941647	4	28
Pachytene	1	1_1st	0.824792	4	28
Pachytene	1	1_1st	0.920276	4	28
Pachytene	1	1_1st	0.648545	4	28
Pachytene	1	1_1st	0.861245	4	28
Pachytene	1	1_1st	0.880113	4	28
Pachytene	1	1_1st	0.64407	4	28
Pachytene	1	1_1st	0.902514	4	28
Pachytene	1	1_1st	0.741032	4	28
Pachytene	1	1_1st	0.88413	4	28
Pachytene	1	1_1st	0.496653	4	28
Pachytene	1	1_1st	0.942128	4	28
Pachytene	1	1_1st	0.765752	4	28
Pachytene	1	1_1st	0.547624	5	28
Pachytene	1	1_1st	0.833279	5	28
Pachytene	1	1_1st	0.798814	5	28
Pachytene	1	1_1st	0.742381	5	28
Pachytene	1	1_1st	0.703182	5	28
Pachytene	1	1_1st	0.751022	5	28
Pachytene	1	1_1st	0.939269	5	28
Pachytene	1	1_1st	0.806643	5	28
Pachytene	1	1_1st	0.833453	5	28
Pachytene	1	1_1st	0.512837	5	28
Pachytene	1	1_1st	0.667204	5	28
Pachytene	1	1_1st	0.833961	5	28
Pachytene	1	1_1st	0.700057	6	28
Pachytene	1	1_1st	0.82926	6	28
Pachytene	1	1_1st	0.744561	6	28
Pachytene	1	1_1st	0.796746	6	28
Pachytene	1	1_1st	0.835592	6	28
Pachytene	1	1_1st	0.540982	6	28
Pachytene	1	1_1st	0.897667	6	28
Pachytene	1	1_1st	0.716518	6	28
Pachytene	1	1_1st	0.7907	6	28
Pachytene	1	1_1st	0.793904	6	28
Pachytene	1	1_1st	0.881735	6	28
Pachytene	1	1_1st	0.750772	7	28
Pachytene	1	1_1st	0.728766	7	28
Pachytene	1	1_1st	0.872377	7	28
Pachytene	1	1_1st	0.842973	7	28
Pachytene	1	1_1st	0.686174	7	28
Pachytene	1	1_1st	0.80117	7	28
Pachytene	1	1_1st	0.666958	7	28
Pachytene	1	1_1st	0.674886	7	28
Pachytene	1	1_1st	0.911963	7	28
Pachytene	1	1_1st	0.863544	7	28
Pachytene	1	1_1st	0.785936	7	28
Pachytene	1	1_1st	0.724371	7	28
Pachytene	1	1_1st	0.813534	7	28
Pachytene	1	1_1st	0.714935	8	28
Pachytene	1	1_1st	0.90936	8	28
Pachytene	1	1_1st	0.706252	8	28
Pachytene	1	1_1st	0.948401	8	28
Pachytene	1	1_1st	0.71027	8	28
Pachytene	1	1_1st	0.844595	8	28
Pachytene	1	1_1st	0.50306	8	28
Pachytene	1	1_1st	0.916825	8	28
Pachytene	1	1_1st	0.955045	8	28
Pachytene	1	1_1st	0.89294	8	28
Pachytene	1	1_1st	0.801125	8	28
Pachytene	1	1_1st	0.577472	8	28
Pachytene	1	1_1st	0.867349	8	28
Pachytene	1	1_1st	0.935812	8	28
Pachytene	1	1_1st	0.504908	9	28
Pachytene	1	1_1st	0.787982	9	28
Pachytene	1	1_1st	0.823471	9	28
Pachytene	1	1_1st	0.896881	9	28
Pachytene	1	1_1st	0.87878	9	28
Pachytene	1	1_1st	0.921143	9	28
Pachytene	1	1_1st	0.779219	9	28
Pachytene	1	1_1st	0.82522	9	28
Pachytene	1	1_1st	0.758519	9	28
Pachytene	1	1_1st	0.723329	9	28
Pachytene	1	1_1st	0.761882	9	28
Pachytene	1	1_1st	0.752039	9	28
Pachytene	1	1_1st	0.559425	9	28
Pachytene	1	1_1st	0.829785	9	28
Pachytene	1	1_1st	0.873538	10	28
Pachytene	1	1_1st	0.941359	10	28
Pachytene	1	1_1st	0.570363	10	28
Pachytene	1	1_1st	0.71444	10	28
Pachytene	1	1_1st	0.715846	10	28
Pachytene	1	1_1st	0.65094	10	28
Pachytene	1	1_1st	0.699832	10	28
Pachytene	1	1_1st	0.694993	10	28
Pachytene	1	1_1st	0.887818	10	28
Pachytene	1	1_1st	0.778288	10	28
Pachytene	1	1_1st	0.765343	10	28
Pachytene	1	1_1st	0.829991	10	28
Pachytene	1	1_1st	0.698161	10	28
Pachytene	1	1_1st	0.900245	11	28
Pachytene	1	1_1st	0.941542	11	28
Pachytene	1	1_1st	0.726766	11	28
Pachytene	1	1_1st	0.940721	11	28
Pachytene	1	1_1st	0.567182	11	28
Pachytene	1	1_1st	0.784229	11	28
Pachytene	1	1_1st	0.518399	11	28
Pachytene	1	1_1st	0.724552	11	28
Pachytene	1	1_1st	0.573159	11	28
Pachytene	1	1_1st	0.892056	11	28
Pachytene	1	1_1st	0.915842	11	28
Pachytene	1	1_1st	0.650022	11	28
Pachytene	1	1_1st	0.827092	11	28
Pachytene	1	1_1st	0.748486	11	28
Pachytene	1	1_1st	0.841145	11	28
Pachytene	1	1_1st	0.836388	12	28
Pachytene	1	1_1st	0.454523	12	28
Pachytene	1	1_1st	0.706078	12	28
Pachytene	1	1_1st	0.836268	12	28
Pachytene	1	1_1st	0.578618	12	28
Pachytene	1	1_1st	0.86001	12	28
Pachytene	1	1_1st	0.788959	12	28
Pachytene	1	1_1st	0.708088	12	28
Pachytene	1	1_1st	0.661253	12	28
Pachytene	1	1_1st	0.680582	12	28
Pachytene	1	1_1st	0.873203	12	28
Pachytene	1	1_1st	0.715746	12	28
Pachytene	1	1_1st	0.735683	12	28
Pachytene	1	1_1st	0.453381	12	28
Pachytene	1	1_1st	0.833217	12	28
Pachytene	1	1_1st	0.579934	13	28
Pachytene	1	1_1st	0.564309	13	28
Pachytene	1	1_1st	0.683942	13	28
Pachytene	1	1_1st	0.656845	13	28
Pachytene	1	1_1st	0.540444	13	28
Pachytene	1	1_1st	0.818792	13	28
Pachytene	1	1_1st	0.700044	13	28
Pachytene	1	1_1st	0.674776	13	28
Pachytene	1	1_1st	0.63752	13	28
Pachytene	1	1_1st	0.727896	13	28
Pachytene	1	1_1st	0.815294	13	28
Pachytene	1	1_1st	0.689241	13	28
Pachytene	1	1_1st	0.725309	13	28
Pachytene	1	1_1st	0.810199	13	28
Pachytene	1	1_1st	0.553624	14	28
Pachytene	1	1_1st	0.75822	14	28
Pachytene	1	1_1st	0.695159	14	28
Pachytene	1	1_1st	0.857736	14	28
Pachytene	1	1_1st	0.753469	14	28
Pachytene	1	1_1st	0.583517	14	28
Pachytene	1	1_1st	0.660887	14	28
Pachytene	1	1_1st	0.796661	14	28
Pachytene	1	1_1st	0.720247	14	28
Pachytene	1	1_1st	0.844868	14	28
Pachytene	1	1_1st	0.62418	14	28
Pachytene	1	1_1st	0.501342	14	28
Pachytene	1	1_1st	0.882555	14	28
Pachytene	1	1_1st	0.880568	14	28
Pachytene	1	1_1st	0.921885	14	28
Pachytene	1	1_1st	0.709008	15	28
Pachytene	1	1_1st	0.812518	15	28
Pachytene	1	1_1st	0.846762	15	28
Pachytene	1	1_1st	0.605741	15	28
Pachytene	1	1_1st	0.723209	15	28
Pachytene	1	1_1st	0.648233	15	28
Pachytene	1	1_1st	0.691963	15	28
Pachytene	1	1_1st	0.67777	15	28
Pachytene	1	1_1st	0.86607	15	28
Pachytene	1	1_1st	0.713073	15	28
Pachytene	1	1_1st	0.620742	15	28
Pachytene	1	1_1st	0.773766	15	28
Pachytene	1	1_1st	0.661656	15	28
Pachytene	1	1_1st	0.745224	15	28
Pachytene	1	1_1st	0.589114	15	28
Pachytene	1	1_1st	0.821327	16	28
Pachytene	1	1_1st	0.723872	16	28
Pachytene	1	1_1st	0.605384	16	28
Pachytene	1	1_1st	0.578797	16	28
Pachytene	1	1_1st	0.606881	16	28
Pachytene	1	1_1st	0.940291	16	28
Pachytene	1	1_1st	0.760043	16	28
Pachytene	1	1_1st	0.748355	16	28
Pachytene	1	1_1st	0.782379	16	28
Pachytene	1	1_1st	0.776095	16	28
Pachytene	1	1_1st	0.547937	16	28
Pachytene	1	1_1st	0.721885	16	28
Pachytene	1	1_1st	0.597955	16	28
Pachytene	1	1_1st	0.588848	16	28
Pachytene	1	1_1st	0.632111	16	28
Pachytene	1	1_1st	0.564078	17	28
Pachytene	1	1_1st	0.783597	17	28
Pachytene	1	1_1st	0.603409	17	28
Pachytene	1	1_1st	0.722124	17	28
Pachytene	1	1_1st	0.786937	17	28
Pachytene	1	1_1st	0.878834	17	28
Pachytene	1	1_1st	0.826283	17	28
Pachytene	1	1_1st	0.843317	17	28
Pachytene	1	1_1st	0.806105	17	28
Pachytene	1	1_1st	0.741596	17	28
Pachytene	1	1_1st	0.806633	17	28
Pachytene	1	1_1st	0.693577	17	28
Pachytene	1	1_1st	0.642554	17	28
Pachytene	1	1_1st	0.702754	17	28
Pachytene	1	1_1st	0.684893	17	28
Pachytene	1	1_1st	0.656511	1	20
Pachytene	1	1_1st	0.765518	1	20
Pachytene	1	1_1st	0.650084	1	20
Pachytene	1	1_1st	0.912945	1	20
Pachytene	1	1_1st	0.906871	1	20
Pachytene	1	1_1st	0.859372	1	20
Pachytene	1	1_1st	0.793758	1	20
Pachytene	1	1_1st	0.741147	1	20
Pachytene	1	1_1st	0.829784	2	20
Pachytene	1	1_1st	0.972638	2	20
Pachytene	1	1_1st	0.951979	3	20
Pachytene	1	1_1st	0.761024	4	20
Pachytene	1	1_1st	0.529769	4	20
Pachytene	1	1_1st	0.931403	4	20
Pachytene	1	1_1st	0.46657	4	20
Pachytene	1	1_1st	0.506431	4	20
Pachytene	1	1_1st	0.729215	4	20
Pachytene	1	1_1st	0.813276	4	20
Pachytene	1	1_1st	0.918063	4	20
Pachytene	1	1_1st	0.84789	4	20
Pachytene	1	1_1st	0.260033	4	20
Pachytene	1	1_1st	0.921345	5	20
Pachytene	1	1_1st	0.922621	5	20
Pachytene	1	1_1st	0.828039	5	20
Pachytene	1	1_1st	0.473368	5	20
Pachytene	1	1_1st	0.755607	6	20
Pachytene	1	1_1st	0.796266	6	20
Pachytene	1	1_1st	0.828827	6	20
Pachytene	1	1_1st	0.452095	7	20
Pachytene	1	1_1st	0.917232	7	20
Pachytene	1	1_1st	0.819389	7	20
Pachytene	1	1_1st	0.753748	8	20
Pachytene	1	1_1st	0.518773	8	20
Pachytene	1	1_1st	0.904935	9	20
Pachytene	1	1_1st	0.699588	9	20
Pachytene	1	1_1st	0.647529	10	20
Pachytene	1	1_1st	0.930228	10	20
Pachytene	1	1_1st	0.888155	10	20
Pachytene	1	1_1st	0.759863	10	20
Pachytene	1	1_1st	0.686107	11	20
Pachytene	1	1_1st	0.863793	11	20
Pachytene	1	1_1st	0.595712	11	20
Pachytene	1	1_1st	0.843283	11	20
Pachytene	1	1_1st	0.711061	11	20
Pachytene	1	1_1st	0.731228	12	20
Pachytene	1	1_1st	0.80856	12	20
Pachytene	1	1_1st	0.836132	12	20
Pachytene	1	1_1st	0.93516	12	20
Pachytene	1	1_1st	0.918023	12	20
Pachytene	1	1_1st	0.549268	13	20
Pachytene	1	1_1st	0.867127	13	20
Pachytene	1	1_1st	0.866764	13	20
Pachytene	1	1_1st	0.905818	13	20
Pachytene	1	1_1st	0.685163	13	20
Pachytene	1	1_1st	0.874773	14	20
Pachytene	1	1_1st	0.631529	14	20
Pachytene	1	1_1st	0.431254	14	20
Pachytene	1	1_1st	0.815121	14	20
Pachytene	1	1_1st	0.799095	14	20
Pachytene	1	1_1st	0.671144	15	20
Pachytene	1	1_1st	0.62227	15	20
Pachytene	1	1_1st	0.478299	15	20
Pachytene	1	1_1st	0.786485	15	20
Pachytene	1	1_1st	0.754062	15	20
Pachytene	1	1_1st	0.684624	16	20
Pachytene	1	1_1st	0.892326	16	20
Pachytene	1	1_1st	0.759951	16	20
Pachytene	1	1_1st	0.68697	16	20
Pachytene	1	1_1st	0.799908	16	20
Pachytene	1	1_1st	0.676562	17	20
Pachytene	1	1_1st	0.659197	17	20
Pachytene	1	1_1st	0.66203	17	20
Pachytene	1	1_1st	0.776379	17	20
Pachytene	1	1_1st	0.827325	17	20
Pachytene	1	1_1st	0.852288	1	20
Pachytene	1	1_1st	0.730031	1	20
Pachytene	1	1_1st	0.970289	1	20
Pachytene	1	1_1st	0.837174	1	20
Pachytene	1	1_1st	0.897844	1	20
Pachytene	1	1_1st	0.899926	1	20
Pachytene	1	1_1st	0.557626	1	20
Pachytene	1	1_1st	0.60879	1	20
Pachytene	1	1_1st	0.915432	2	20
Pachytene	1	1_1st	0.751832	2	20
Pachytene	1	1_1st	0.70083	3	20
Pachytene	1	1_1st	0.55303	3	20
Pachytene	1	1_1st	0.851607	3	20
Pachytene	1	1_1st	0.446221	4	20
Pachytene	1	1_1st	0.815941	4	20
Pachytene	1	1_1st	0.7522	4	20
Pachytene	1	1_1st	0.923361	4	20
Pachytene	1	1_1st	0.948612	4	20
Pachytene	1	1_1st	0.908421	4	20
Pachytene	1	1_1st	0.760183	4	20
Pachytene	1	1_1st	0.690218	4	20
Pachytene	1	1_1st	0.534224	5	20
Pachytene	1	1_1st	0.963382	5	20
Pachytene	1	1_1st	0.546982	5	20
Pachytene	1	1_1st	0.746159	6	20
Pachytene	1	1_1st	0.677822	6	20
Pachytene	1	1_1st	0.769886	7	20
Pachytene	1	1_1st	0.803332	7	20
Pachytene	1	1_1st	0.756611	7	20
Pachytene	1	1_1st	0.626136	7	20
Pachytene	1	1_1st	0.578788	7	20
Pachytene	1	1_1st	0.654841	8	20
Pachytene	1	1_1st	0.752528	8	20
Pachytene	1	1_1st	0.924474	8	20
Pachytene	1	1_1st	0.804336	8	20
Pachytene	1	1_1st	0.867497	8	20
Pachytene	1	1_1st	0.913592	9	20
Pachytene	1	1_1st	0.823177	9	20
Pachytene	1	1_1st	0.779902	9	20
Pachytene	1	1_1st	0.889834	10	20
Pachytene	1	1_1st	0.5299	10	20
Pachytene	1	1_1st	0.925998	10	20
Pachytene	1	1_1st	0.731499	10	20
Pachytene	1	1_1st	0.872049	10	20
Pachytene	1	1_1st	0.720875	11	20
Pachytene	1	1_1st	0.884569	11	20
Pachytene	1	1_1st	0.774673	11	20
Pachytene	1	1_1st	0.724248	11	20
Pachytene	1	1_1st	0.877688	11	20
Pachytene	1	1_1st	0.730931	11	20
Pachytene	1	1_1st	0.704802	12	20
Pachytene	1	1_1st	0.888881	12	20
Pachytene	1	1_1st	0.862712	12	20
Pachytene	1	1_1st	0.86817	12	20
Pachytene	1	1_1st	0.775853	12	20
Pachytene	1	1_1st	0.554383	12	20
Pachytene	1	1_1st	0.545307	13	20
Pachytene	1	1_1st	0.799369	13	20
Pachytene	1	1_1st	0.591686	13	20
Pachytene	1	1_1st	0.894205	13	20
Pachytene	1	1_1st	0.399338	13	20
Pachytene	1	1_1st	0.575338	13	20
Pachytene	1	1_1st	0.91107	14	20
Pachytene	1	1_1st	0.518893	14	20
Pachytene	1	1_1st	0.654743	14	20
Pachytene	1	1_1st	0.764085	14	20
Pachytene	1	1_1st	0.905434	14	20
Pachytene	1	1_1st	0.798295	14	20
Pachytene	1	1_1st	0.461924	15	20
Pachytene	1	1_1st	0.57095	15	20
Pachytene	1	1_1st	0.894436	15	20
Pachytene	1	1_1st	0.558303	15	20
Pachytene	1	1_1st	0.609681	15	20
Pachytene	1	1_1st	0.640113	15	20
Pachytene	1	1_1st	0.720033	16	20
Pachytene	1	1_1st	0.746936	16	20
Pachytene	1	1_1st	0.466718	16	20
Pachytene	1	1_1st	0.666883	16	20
Pachytene	1	1_1st	0.766748	16	20
Pachytene	1	1_1st	0.697104	16	20
Pachytene	1	1_1st	0.790818	17	20
Pachytene	1	1_1st	0.669258	17	20
Pachytene	1	1_1st	0.825324	17	20
Pachytene	1	1_1st	0.818918	17	20
Pachytene	1	1_1st	0.606001	17	20
Pachytene	1	1_1st	0.817751	17	20
Pachytene	1	1_1st	0.902797	1	30
Pachytene	1	1_1st	0.89111	1	30
Pachytene	1	1_1st	0.795688	1	30
Pachytene	1	1_1st	0.932708	1	30
Pachytene	1	1_1st	0.702688	1	30
Pachytene	1	1_1st	0.791432	1	30
Pachytene	1	1_1st	0.566212	1	30
Pachytene	1	1_1st	0.715546	1	30
Pachytene	1	1_1st	0.70949	1	30
Pachytene	1	1_1st	0.604704	1	30
Pachytene	1	1_1st	0.695391	1	30
Pachytene	1	1_1st	0.943487	2	30
Pachytene	1	1_1st	0.706194	2	30
Pachytene	1	1_1st	0.791463	2	30
Pachytene	1	1_1st	0.866578	2	30
Pachytene	1	1_1st	0.971527	3	30
Pachytene	1	1_1st	0.782332	3	30
Pachytene	1	1_1st	0.787808	3	30
Pachytene	1	1_1st	0.735781	4	30
Pachytene	1	1_1st	0.76886	4	30
Pachytene	1	1_1st	0.726882	4	30
Pachytene	1	1_1st	0.778798	4	30
Pachytene	1	1_1st	0.954318	4	30
Pachytene	1	1_1st	0.788526	4	30
Pachytene	1	1_1st	0.752085	4	30
Pachytene	1	1_1st	0.835005	4	30
Pachytene	1	1_1st	0.672504	4	30
Pachytene	1	1_1st	0.831883	4	30
Pachytene	1	1_1st	0.700247	4	30
Pachytene	1	1_1st	0.850001	4	30
Pachytene	1	1_1st	0.836178	4	30
Pachytene	1	1_1st	0.812614	4	30
Pachytene	1	1_1st	0.791164	5	30
Pachytene	1	1_1st	0.91996	5	30
Pachytene	1	1_1st	0.846504	5	30
Pachytene	1	1_1st	0.52434	5	30
Pachytene	1	1_1st	0.891903	5	30
Pachytene	1	1_1st	0.7015	5	30
Pachytene	1	1_1st	0.814786	6	30
Pachytene	1	1_1st	0.810895	6	30
Pachytene	1	1_1st	0.76939	6	30
Pachytene	1	1_1st	0.801668	6	30
Pachytene	1	1_1st	0.795085	6	30
Pachytene	1	1_1st	0.809742	7	30
Pachytene	1	1_1st	0.450106	7	30
Pachytene	1	1_1st	0.627941	7	30
Pachytene	1	1_1st	0.706517	7	30
Pachytene	1	1_1st	0.817801	7	30
Pachytene	1	1_1st	0.823771	7	30
Pachytene	1	1_1st	0.518708	8	30
Pachytene	1	1_1st	0.901773	8	30
Pachytene	1	1_1st	0.692354	8	30
Pachytene	1	1_1st	0.618205	8	30
Pachytene	1	1_1st	0.31979	8	30
Pachytene	1	1_1st	0.795977	8	30
Pachytene	1	1_1st	0.790427	8	30
Pachytene	1	1_1st	0.523434	9	30
Pachytene	1	1_1st	0.807059	9	30
Pachytene	1	1_1st	0.650321	9	30
Pachytene	1	1_1st	0.731552	9	30
Pachytene	1	1_1st	0.905172	9	30
Pachytene	1	1_1st	0.728518	9	30
Pachytene	1	1_1st	0.659594	10	30
Pachytene	1	1_1st	0.794908	10	30
Pachytene	1	1_1st	0.234593	10	30
Pachytene	1	1_1st	0.670066	10	30
Pachytene	1	1_1st	0.809982	10	30
Pachytene	1	1_1st	0.866207	10	30
Pachytene	1	1_1st	0.599943	10	30
Pachytene	1	1_1st	0.811367	11	30
Pachytene	1	1_1st	0.748342	11	30
Pachytene	1	1_1st	0.691783	11	30
Pachytene	1	1_1st	0.772188	11	30
Pachytene	1	1_1st	0.814314	11	30
Pachytene	1	1_1st	0.711098	11	30
Pachytene	1	1_1st	0.50045	11	30
Pachytene	1	1_1st	0.875905	11	30
Pachytene	1	1_1st	0.569894	12	30
Pachytene	1	1_1st	0.665376	12	30
Pachytene	1	1_1st	0.795314	12	30
Pachytene	1	1_1st	0.616891	12	30
Pachytene	1	1_1st	0.507455	12	30
Pachytene	1	1_1st	0.615085	12	30
Pachytene	1	1_1st	0.415182	12	30
Pachytene	1	1_1st	0.614008	12	30
Pachytene	1	1_1st	0.82204	13	30
Pachytene	1	1_1st	0.592759	13	30
Pachytene	1	1_1st	0.93886	13	30
Pachytene	1	1_1st	0.6451	13	30
Pachytene	1	1_1st	0.802449	13	30
Pachytene	1	1_1st	0.630493	13	30
Pachytene	1	1_1st	0.637393	13	30
Pachytene	1	1_1st	0.578044	13	30
Pachytene	1	1_1st	0.815391	14	30
Pachytene	1	1_1st	0.920244	14	30
Pachytene	1	1_1st	0.792776	14	30
Pachytene	1	1_1st	0.732284	14	30
Pachytene	1	1_1st	0.646812	14	30
Pachytene	1	1_1st	0.572667	14	30
Pachytene	1	1_1st	0.770853	14	30
Pachytene	1	1_1st	0.639228	14	30
Pachytene	1	1_1st	0.552511	15	30
Pachytene	1	1_1st	0.752153	15	30
Pachytene	1	1_1st	0.703217	15	30
Pachytene	1	1_1st	0.45614	15	30
Pachytene	1	1_1st	0.526515	15	30
Pachytene	1	1_1st	0.609858	15	30
Pachytene	1	1_1st	0.761304	15	30
Pachytene	1	1_1st	0.540283	15	30
Pachytene	1	1_1st	0.703018	16	30
Pachytene	1	1_1st	0.496386	16	30
Pachytene	1	1_1st	0.791999	16	30
Pachytene	1	1_1st	0.827761	16	30
Pachytene	1	1_1st	0.769692	16	30
Pachytene	1	1_1st	0.573032	16	30
Pachytene	1	1_1st	0.589815	16	30
Pachytene	1	1_1st	0.868501	16	30
Pachytene	1	1_1st	0.737192	17	30
Pachytene	1	1_1st	0.483749	17	30
Pachytene	1	1_1st	0.629882	17	30
Pachytene	1	1_1st	0.773114	17	30
Pachytene	1	1_1st	0.61071	17	30
Pachytene	1	1_1st	0.765333	17	30
Pachytene	1	1_1st	0.677493	17	30
Pachytene	1	1_1st	0.549718	17	30
Pachytene	2	2_1st	0.109737	1	28
Pachytene	2	2_2nd	0.866331	1	28
Pachytene	2	2_1st	0.356994	1	28
Pachytene	2	2_2nd	0.409532	1	28
Pachytene	2	2_1st	0.281375	1	28
Pachytene	2	2_2nd	0.356491	1	28
Pachytene	2	2_1st	0.124896	2	28
Pachytene	2	2_2nd	0.744274	2	28
Pachytene	2	2_1st	0.175226	2	28
Pachytene	2	2_2nd	0.450662	2	28
Pachytene	2	2_1st	0.231524	2	28
Pachytene	2	2_2nd	0.595205	2	28
Pachytene	2	2_1st	0.159898	2	28
Pachytene	2	2_2nd	0.682568	2	28
Pachytene	2	2_1st	0.33297	2	28
Pachytene	2	2_2nd	0.590174	2	28
Pachytene	2	2_1st	0.305338	2	28
Pachytene	2	2_2nd	0.643344	2	28
Pachytene	2	2_1st	0.166052	2	28
Pachytene	2	2_2nd	0.804249	2	28
Pachytene	2	2_1st	0.113224	2	28
Pachytene	2	2_2nd	0.801347	2	28
Pachytene	2	2_1st	0.471969	2	28
Pachytene	2	2_2nd	0.465856	2	28
Pachytene	2	2_1st	0.577319	2	28
Pachytene	2	2_2nd	0.371799	2	28
Pachytene	2	2_1st	0.211301	3	28
Pachytene	2	2_2nd	0.745247	3	28
Pachytene	2	2_1st	0.114802	3	28
Pachytene	2	2_2nd	0.815592	3	28
Pachytene	2	2_1st	0.302343	3	28
Pachytene	2	2_2nd	0.153582	3	28
Pachytene	2	2_1st	0.434113	4	28
Pachytene	2	2_2nd	0.157023	4	28
Pachytene	2	2_1st	0.213318	5	28
Pachytene	2	2_2nd	0.404399	5	28
Pachytene	2	2_1st	0.351082	5	28
Pachytene	2	2_2nd	0.546997	5	28
Pachytene	2	2_1st	0.218889	5	28
Pachytene	2	2_2nd	0.72202	5	28
Pachytene	2	2_1st	0.213336	5	28
Pachytene	2	2_2nd	0.705787	5	28
Pachytene	2	2_1st	0.230809	5	28
Pachytene	2	2_2nd	0.644277	5	28
Pachytene	2	2_1st	0.428114	5	28
Pachytene	2	2_2nd	0.503919	5	28
Pachytene	2	2_1st	0.136337	6	28
Pachytene	2	2_2nd	0.778939	6	28
Pachytene	2	2_1st	0.251635	6	28
Pachytene	2	2_2nd	0.634076	6	28
Pachytene	2	2_1st	0.229695	6	28
Pachytene	2	2_2nd	0.770305	6	28
Pachytene	2	2_1st	0.492513	6	28
Pachytene	2	2_2nd	0.404236	6	28
Pachytene	2	2_1st	0.156955	6	28
Pachytene	2	2_2nd	0.534052	6	28
Pachytene	2	2_1st	0.0594911	8	28
Pachytene	2	2_2nd	0.790508	8	28
Pachytene	2	2_1st	0.10531	8	28
Pachytene	2	2_2nd	0.704472	8	28
Pachytene	2	2_1st	0.182228	9	28
Pachytene	2	2_2nd	0.748677	9	28
Pachytene	2	2_1st	0.250802	9	28
Pachytene	2	2_2nd	0.62926	9	28
Pachytene	2	2_1st	0.281036	9	28
Pachytene	2	2_2nd	0.655814	9	28
Pachytene	2	2_1st	0.552345	11	28
Pachytene	2	2_2nd	0.447655	11	28
Pachytene	2	2_1st	0.302894	11	28
Pachytene	2	2_2nd	0.569869	11	28
Pachytene	2	2_1st	0.185359	2	28
Pachytene	2	2_2nd	0.792522	2	28
Pachytene	2	2_1st	0.15441	3	28
Pachytene	2	2_2nd	0.807809	3	28
Pachytene	2	2_1st	0.554913	3	28
Pachytene	2	2_2nd	0.199266	3	28
Pachytene	2	2_1st	0.116377	3	28
Pachytene	2	2_2nd	0.66025	3	28
Pachytene	2	2_1st	0.25244	4	28
Pachytene	2	2_2nd	0.711475	4	28
Pachytene	2	2_1st	0.34052	4	28
Pachytene	2	2_2nd	0.461298	4	28
Pachytene	2	2_1st	0.294671	5	28
Pachytene	2	2_2nd	0.966171	5	28
Pachytene	2	2_1st	0.343474	9	28
Pachytene	2	2_2nd	0.440514	9	28
Pachytene	2	2_1st	0.389517	1	20
Pachytene	2	2_2nd	0.402939	1	20
Pachytene	2	2_1st	0.171271	2	20
Pachytene	2	2_2nd	0.707228	2	20
Pachytene	2	2_1st	0.590944	2	20
Pachytene	2	2_2nd	0.213965	2	20
Pachytene	2	2_1st	0.311256	3	20
Pachytene	2	2_2nd	0.664277	3	20
Pachytene	2	2_1st	0.451708	3	20
Pachytene	2	2_2nd	0.521752	3	20
Pachytene	2	2_1st	0.347553	5	20
Pachytene	2	2_2nd	0.555143	5	20
Pachytene	2	2_1st	0.40304	7	20
Pachytene	2	2_2nd	0.537831	7	20
Pachytene	2	2_1st	0.570071	1	20
Pachytene	2	2_2nd	0.279433	1	20
Pachytene	2	2_1st	0.552173	1	20
Pachytene	2	2_2nd	0.313521	1	20
Pachytene	2	2_1st	0.335309	1	20
Pachytene	2	2_2nd	0.531733	1	20
Pachytene	2	2_1st	0.13809	1	20
Pachytene	2	2_2nd	0.790913	1	20
Pachytene	2	2_1st	0.557346	1	20
Pachytene	2	2_2nd	0.356943	1	20
Pachytene	2	2_1st	0.292909	1	20
Pachytene	2	2_2nd	0.65809	1	20
Pachytene	2	2_1st	0.531729	1	20
Pachytene	2	2_2nd	0.335885	1	20
Pachytene	2	2_1st	0.216593	1	20
Pachytene	2	2_2nd	0.668629	1	20
Pachytene	2	2_1st	0.527037	1	20
Pachytene	2	2_2nd	0.361758	1	20
Pachytene	2	2_1st	0.158809	1	20
Pachytene	2	2_2nd	0.65402	1	20
Pachytene	2	2_1st	0.303573	1	20
Pachytene	2	2_2nd	0.388955	1	20
Pachytene	2	2_1st	0.314871	1	20
Pachytene	2	2_2nd	0.272632	1	20
Pachytene	2	2_1st	0.483526	1	20
Pachytene	2	2_2nd	0.245213	1	20
Pachytene	2	2_1st	0.464171	1	20
Pachytene	2	2_2nd	0.242523	1	20
Pachytene	2	2_1st	0.37727	1	20
Pachytene	2	2_2nd	0.324808	1	20
Pachytene	2	2_1st	0.262933	2	20
Pachytene	2	2_2nd	0.602581	2	20
Pachytene	2	2_1st	0.313412	2	20
Pachytene	2	2_2nd	0.553879	2	20
Pachytene	2	2_1st	0.284351	2	20
Pachytene	2	2_2nd	0.49803	2	20
Pachytene	2	2_1st	0.160614	2	20
Pachytene	2	2_2nd	0.740032	2	20
Pachytene	2	2_1st	0.397096	2	20
Pachytene	2	2_2nd	0.568221	2	20
Pachytene	2	2_1st	0.098819	2	20
Pachytene	2	2_2nd	0.667402	2	20
Pachytene	2	2_1st	0.115069	2	20
Pachytene	2	2_2nd	0.796185	2	20
Pachytene	2	2_1st	0.389942	2	20
Pachytene	2	2_2nd	0.561759	3	20
Pachytene	2	2_1st	0.338781	3	20
Pachytene	2	2_2nd	0.604694	3	20
Pachytene	2	2_1st	0.231126	3	20
Pachytene	2	2_2nd	0.575124	3	20
Pachytene	2	2_1st	0.15545	3	20
Pachytene	2	2_2nd	0.818491	3	20
Pachytene	2	2_1st	0.177681	3	20
Pachytene	2	2_2nd	0.239584	3	20
Pachytene	2	2_1st	0.228535	3	20
Pachytene	2	2_2nd	0.668091	3	20
Pachytene	2	2_1st	0.221273	3	20
Pachytene	2	2_2nd	0.639448	3	20
Pachytene	2	2_1st	0.381683	3	20
Pachytene	2	2_2nd	0.513609	3	20
Pachytene	2	2_1st	0.417834	3	20
Pachytene	2	2_2nd	0.350501	3	20
Pachytene	2	2_1st	0.390027	3	20
Pachytene	2	2_2nd	0.559945	3	20
Pachytene	2	2_1st	0.148892	3	20
Pachytene	2	2_2nd	0.756393	3	20
Pachytene	2	2_1st	0.312197	3	20
Pachytene	2	2_2nd	0.652583	3	20
Pachytene	2	2_1st	0.0754345	3	20
Pachytene	2	2_2nd	0.884384	3	20
Pachytene	2	2_1st	0.505785	4	20
Pachytene	2	2_2nd	0.280437	4	20
Pachytene	2	2_1st	0.304533	4	20
Pachytene	2	2_2nd	0.6213	4	20
Pachytene	2	2_1st	0.594833	4	20
Pachytene	2	2_2nd	0.347059	4	20
Pachytene	2	2_1st	0.682229	4	20
Pachytene	2	2_2nd	0.135825	4	20
Pachytene	2	2_1st	0.725477	4	20
Pachytene	2	2_2nd	0.167474	4	20
Pachytene	2	2_1st	0.78975	4	20
Pachytene	2	2_2nd	0.160486	4	20
Pachytene	2	2_1st	0.432498	4	20
Pachytene	2	2_2nd	0.505066	4	20
Pachytene	2	2_1st	0.817095	4	20
Pachytene	2	2_2nd	0.147755	4	20
Pachytene	2	2_1st	0.534794	4	20
Pachytene	2	2_2nd	0.317854	4	20
Pachytene	2	2_1st	0.329891	4	20
Pachytene	2	2_2nd	0.295536	4	20
Pachytene	2	2_1st	0.60164	4	20
Pachytene	2	2_2nd	0.290348	4	20
Pachytene	2	2_1st	0.348232	4	20
Pachytene	2	2_2nd	0.589985	4	20
Pachytene	2	2_1st	0.291465	4	20
Pachytene	2	2_2nd	0.669096	4	20
Pachytene	2	2_1st	0.68259	5	20
Pachytene	2	2_2nd	0.227253	5	20
Pachytene	2	2_1st	0.237743	5	20
Pachytene	2	2_2nd	0.762257	5	20
Pachytene	2	2_1st	0.416281	5	20
Pachytene	2	2_2nd	0.513908	5	20
Pachytene	2	2_1st	0.297776	5	20
Pachytene	2	2_2nd	0.618338	5	20
Pachytene	2	2_1st	0.638222	5	20
Pachytene	2	2_2nd	0.326655	5	20
Pachytene	2	2_1st	0.330255	5	20
Pachytene	2	2_2nd	0.469035	5	20
Pachytene	2	2_1st	0.199056	5	20
Pachytene	2	2_2nd	0.628805	5	20
Pachytene	2	2_1st	0.308588	5	20
Pachytene	2	2_2nd	0.500233	5	20
Pachytene	2	2_1st	0.298925	5	20
Pachytene	2	2_2nd	0.604279	5	20
Pachytene	2	2_1st	0.116812	5	20
Pachytene	2	2_2nd	0.805319	5	20
Pachytene	2	2_1st	0.169607	5	20
Pachytene	2	2_2nd	0.765694	5	20
Pachytene	2	2_1st	0.487467	6	20
Pachytene	2	2_2nd	0.45433	6	20
Pachytene	2	2_1st	0.485137	6	20
Pachytene	2	2_2nd	0.48839	6	20
Pachytene	2	2_1st	0.286941	6	20
Pachytene	2	2_2nd	0.563229	6	20
Pachytene	2	2_1st	0.391024	6	20
Pachytene	2	2_2nd	0.570562	6	20
Pachytene	2	2_1st	0.25669	6	20
Pachytene	2	2_2nd	0.691963	6	20
Pachytene	2	2_1st	0.215594	6	20
Pachytene	2	2_2nd	0.745299	6	20
Pachytene	2	2_1st	0.388858	6	20
Pachytene	2	2_2nd	0.454255	6	20
Pachytene	2	2_1st	0.348409	6	20
Pachytene	2	2_2nd	0.419293	6	20
Pachytene	2	2_1st	0.626946	6	20
Pachytene	2	2_2nd	0.30541	6	20
Pachytene	2	2_1st	0.722692	6	20
Pachytene	2	2_2nd	0.213234	6	20
Pachytene	2	2_1st	0.148508	6	20
Pachytene	2	2_2nd	0.808728	6	20
Pachytene	2	2_1st	0.587795	7	20
Pachytene	2	2_2nd	0.158668	7	20
Pachytene	2	2_1st	0.145681	7	20
Pachytene	2	2_2nd	0.78369	7	20
Pachytene	2	2_1st	0.317589	7	20
Pachytene	2	2_2nd	0.47197	7	20
Pachytene	2	2_1st	0.301684	7	20
Pachytene	2	2_2nd	0.54561	7	20
Pachytene	2	2_1st	0.30837	7	20
Pachytene	2	2_2nd	0.436888	7	20
Pachytene	2	2_1st	0.318734	8	20
Pachytene	2	2_2nd	0.481424	8	20
Pachytene	2	2_1st	0.260173	8	20
Pachytene	2	2_2nd	0.657203	8	20
Pachytene	2	2_1st	0.556285	8	20
Pachytene	2	2_2nd	0.36156	8	20
Pachytene	2	2_1st	0.420575	8	20
Pachytene	2	2_2nd	0.341478	8	20
Pachytene	2	2_1st	0.222257	8	20
Pachytene	2	2_2nd	0.518075	8	20
Pachytene	2	2_1st	0.552163	8	20
Pachytene	2	2_2nd	0.368798	8	20
Pachytene	2	2_1st	0.44259	8	20
Pachytene	2	2_2nd	0.357536	8	20
Pachytene	2	2_1st	0.408003	8	20
Pachytene	2	2_2nd	0.484769	8	20
Pachytene	2	2_1st	0.335024	8	20
Pachytene	2	2_2nd	0.61126	8	20
Pachytene	2	2_1st	0.161838	8	20
Pachytene	2	2_2nd	0.515988	8	20
Pachytene	2	2_1st	0.27361	9	20
Pachytene	2	2_2nd	0.649295	9	20
Pachytene	2	2_1st	0.507028	10	20
Pachytene	2	2_2nd	0.359018	10	20
Pachytene	2	2_1st	0.347385	10	20
Pachytene	2	2_2nd	0.536882	10	20
Pachytene	2	2_1st	0.411077	11	20
Pachytene	2	2_2nd	0.511249	11	20
Pachytene	2	2_1st	0.243602	11	20
Pachytene	2	2_2nd	0.606799	11	20
Pachytene	2	2_1st	0.157884	11	20
Pachytene	2	2_2nd	0.747379	11	20
Pachytene	2	2_1st	0.185795	12	20
Pachytene	2	2_2nd	0.704984	12	20
Pachytene	2	2_1st	0.369291	12	20
Pachytene	2	2_2nd	0.455034	12	20
Pachytene	2	2_1st	0.358913	13	20
Pachytene	2	2_2nd	0.501638	13	20
Pachytene	2	2_1st	0.180012	13	20
Pachytene	2	2_2nd	0.673078	13	20
Pachytene	2	2_1st	0.457223	1	30
Pachytene	2	2_2nd	0.914882	1	30
Pachytene	2	2_1st	0.0894306	2	30
Pachytene	2	2_2nd	0.876421	2	30
Pachytene	2	2_1st	0.244398	2	30
Pachytene	2	2_2nd	0.626989	2	30
Pachytene	2	2_1st	0.65557	2	30
Pachytene	2	2_2nd	0.225997	2	30
Pachytene	2	2_1st	0.195656	2	30
Pachytene	2	2_2nd	0.768138	2	30
Pachytene	2	2_1st	0.11164	2	30
Pachytene	2	2_2nd	0.747232	2	30
Pachytene	2	2_1st	0.324532	2	30
Pachytene	2	2_2nd	0.561864	2	30
Pachytene	2	2_1st	0.126607	2	30
Pachytene	2	2_2nd	0.689667	2	30
Pachytene	2	2_1st	0.139735	2	30
Pachytene	2	2_2nd	0.681706	2	30
Pachytene	2	2_1st	0.0725399	3	30
Pachytene	2	2_2nd	0.774578	3	30
Pachytene	2	2_1st	0.19233	3	30
Pachytene	2	2_2nd	0.757768	3	30
Pachytene	2	2_1st	0.168193	3	30
Pachytene	2	2_2nd	0.589408	3	30
Pachytene	2	2_1st	0.311246	3	30
Pachytene	2	2_2nd	0.488665	3	30
Pachytene	2	2_1st	0.587376	3	30
Pachytene	2	2_2nd	0.387571	3	30
Pachytene	2	2_1st	0.223688	3	30
Pachytene	2	2_2nd	0.660612	3	30
Pachytene	2	2_1st	0.226318	3	30
Pachytene	2	2_2nd	0.711443	3	30
Pachytene	2	2_1st	0.578251	4	30
Pachytene	2	2_2nd	0.289416	4	30
Pachytene	2	2_1st	0.525961	4	30
Pachytene	2	2_2nd	0.318785	4	30
Pachytene	2	2_1st	0.425809	5	30
Pachytene	2	2_2nd	0.508915	5	30
Pachytene	2	2_1st	0.403002	5	30
Pachytene	2	2_2nd	0.554103	5	30
Pachytene	2	2_1st	0.0876093	5	30
Pachytene	2	2_2nd	0.827995	5	30
Pachytene	2	2_1st	0.25757	5	30
Pachytene	2	2_2nd	0.52062	5	30
Pachytene	2	2_1st	0.311978	5	30
Pachytene	2	2_2nd	0.546873	5	30
Pachytene	2	2_1st	0.21731	5	30
Pachytene	2	2_2nd	0.720384	5	30
Pachytene	2	2_1st	0.646278	5	30
Pachytene	2	2_2nd	0.302575	5	30
Pachytene	2	2_1st	0.299457	5	30
Pachytene	2	2_2nd	0.6199	5	30
Pachytene	2	2_1st	0.13693	6	30
Pachytene	2	2_2nd	0.770112	6	30
Pachytene	2	2_1st	0.677958	6	30
Pachytene	2	2_2nd	0.193757	6	30
Pachytene	2	2_1st	0.335544	6	30
Pachytene	2	2_2nd	0.510872	6	30
Pachytene	2	2_1st	0.245887	7	30
Pachytene	2	2_2nd	0.662813	7	30
Pachytene	2	2_1st	0.217481	7	30
Pachytene	2	2_2nd	0.620718	7	30
Pachytene	2	2_1st	0.144581	9	30
Pachytene	2	2_2nd	0.742719	9	30
Pachytene	2	2_1st	0.19665	9	30
Pachytene	2	2_2nd	0.68093	9	30
Pachytene	2	2_1st	0.271978	9	30
Pachytene	2	2_2nd	0.650581	9	30
Pachytene	2	2_1st	0.262792	11	30
Pachytene	2	2_2nd	0.37668	11	30
Pachytene	2	2_1st	0.410139	12	30
[truncated: 383 more rows]

## Sheet: Fig 3C
Data from Figure 3C: CoC curve
Temperature (ºC)	Percentatge arm length (%)	Relative distance centromere-1st MLH1 focus	Relative distance 1st MLH1 - 2nd MLH1	Relative distance 2nd MLH1 - 3rd MLH1
20	100	0.644256
20	100	0.668036
20	100	0.720378
20	100	0.905768
20	100	0.684364
20	100	0.389517	0.402939
20	100	0.851313
20	100	0.171271	0.707228
20	100	0.590944	0.213965
20	100	0.818635
20	100	0.311256	0.664277
20	100	0.451708	0.521752
20	100	0.877002
20	100	0.883292
20	100	0.91636
20	100	0.936037
20	100	0.790217
20	100	0.903578
20	100	0.467949
20	100	0.347553	0.555143
20	100	0.866093
20	100	0.912377
20	100	0.941324
20	100	0.875346
20	100	0.92915
20	100	0.882065
20	100	0.40304	0.537831
20	100	0.870075
20	100	0.928322
20	100	0.5847
20	100	0.460292
20	100	0.874543
20	100	0.550927
20	100	0.912613
20	100	0.806431
20	100	0.862939
20	100	0.819984
20	100	0.858728
20	100	0.799764
20	100	0.768511
20	100	0.925686
20	100	0.741876
20	100	0.793944
20	100	0.607095
20	100	0.821969
20	100	1
20	100	0.912315
20	100	0.837113
20	100	0.710132
20	100	0.560982
20	100	0.78665
20	100	0.859125
20	100	0.667447
20	100	0.782363
20	100	0.702087
20	100	0.809713
20	100	0.71469
20	100	0.884741
20	100	0.914476
20	100	0.423517
20	100	0.570071	0.279433
20	100	0.864942
20	100	0.957572
20	100	0.659905
20	100	0.612942
20	100	0.939507
20	100	0.552173	0.313521
20	100	0.531733	0.335309
20	100	0.13809	0.790913
20	100	0.450872
20	100	0.957692
20	100	0.356943	0.557346
20	100	0.371179
20	100	0.65809	0.292909
20	100	0.531729	0.335885
20	100	0.470716
20	100	0.216593	0.668629
20	100	0.931899
20	100	0.527037	0.361758
20	100	0.670143
20	100	0.360445	0.121471
20	100	0.864615
20	100	0.158809	0.65402
20	100	0.666538
20	100	0.303573	0.388955
20	100	0.775085
20	100	0.922051
20	100	0.809
20	100	0.314871	0.272632
20	100	0.245213	0.483526
20	100	0.890354
20	100	0.90855
20	100	0.464171	0.242523
20	100	0.775653
20	100	0.491407
20	100	0.324808	0.37727
20	100	0.913011
20	100	0.553595
20	100	0.315504
20	100	0.109713	0.146671
20	100	0.966784
20	100	0.196663	0.538545
20	100	0.246473
20	100	0.262933	0.602581
20	100	0.19547	0.490896
20	100	0.162838	0.17432
20	100	0.927678
20	100	0.57483
20	100	0.313412	0.553879
20	100	0.403525
20	100	0.9563
20	100	0.284351	0.49803
20	100	0.160614	0.740032
20	100	0.94657
20	100	0.397096	0.568221
20	100	0.098819	0.667402
20	100	0.115069	0.796185
20	100	0.777454
20	100	0.85101
20	100	0.389942	0.561759
20	100	0.338781	0.604694
20	100	0.231126	0.575124
20	100	0.15545	0.818491
20	100	0.947153
20	100	0.272761	0.376171
20	100	0.919276
20	100	0.862506
20	100	0.177681	0.239584
20	100	0.881557
20	100	0.228535	0.668091
20	100	0.221273	0.639448
20	100	0.381683	0.513609
20	100	0.148859	0.472953
20	100	0.414175
20	100	0.417834	0.350501
20	100	0.390027	0.559945
20	100	0.122341	0.675979
20	100	0.941032
20	100	0.148892	0.756393
20	100	0.312197	0.652583
20	100	0.0754345	0.884384
20	100	0.562157
20	100	0.869235
20	100	0.860344
20	100	0.505785	0.280437
20	100	0.698429
20	100	0.912232
20	100	0.726602
20	100	0.893924
20	100	0.835605
20	100	0.698622
20	100	0.779931
20	100	0.304533	0.6213
20	100	0.59388
20	100	0.594833	0.347059
20	100	0.446078
20	100	0.682229	0.135825
20	100	0.820443
20	100	0.790027
20	100	0.683873
20	100	0.725477	0.167474
20	100	0.823539
20	100	0.78975	0.160486
20	100	0.689472
20	100	0.327641
20	100	0.184769
20	100	0.432498	0.505066
20	100	0.646104
20	100	0.817095	0.147755
20	100	0.767859
20	100	0.534794	0.317854
20	100	0.304629
20	100	0.329891	0.295536
20	100	0.906733
20	100	0.60164	0.290348
20	100	0.704237
20	100	0.92983
20	100	0.582223
20	100	0.811753
20	100	0.806233
20	100	0.348232	0.589985
20	100	0.887136
20	100	0.291465	0.669096
20	100	0.68259	0.227253
20	100	0.237743	0.762257
20	100	0.416281	0.513908
20	100	0.426763
20	100	0.202339
20	100	0.861983
20	100	0.297776	0.618338
20	100	0.906635
20	100	0.764108
20	100	0.638222	0.326655
20	100	0.745859
20	100	0.330255	0.469035
20	100	0.806122
20	100	0.199056	0.628805
20	100	0.308588	0.500233
20	100	0.298925	0.604279
20	100	0.116812	0.805319
20	100	0.169607	0.765694
20	100	0.771992
20	100	0.983339
20	100	0.919001
20	100	0.779022
20	100	0.937171
20	100	0.487467	0.45433
20	100	0.733794
20	100	0.691092
20	100	0.834535
20	100	0.263191	0.208126
20	100	0.485137	0.48839
20	100	0.286941	0.563229
20	100	0.391024	0.570562
20	100	0.906678
20	100	0.260564
20	100	0.25669	0.691963
20	100	0.215594	0.745299
20	100	0.388858	0.454255
20	100	0.348409	0.419293
20	100	0.826694
20	100	0.626946	0.30541
20	100	0.722692	0.213234
20	100	0.148508	0.808728
20	100	0.724133
20	100	0.778404
20	100	0.794786
20	100	0.729439
20	100	0.940606
20	100	0.852567
20	100	0.942284
20	100	0.918915
20	100	0.587795	0.158668
20	100	0.909904
20	100	0.145681	0.78369
20	100	0.837497
20	100	0.819768
20	100	0.795357
20	100	0.317589	0.47197
20	100	0.301684	0.54561
20	100	0.761748
20	100	0.787784
20	100	0.632117
20	100	0.863552
20	100	0.825869
20	100	0.30837	0.436888
20	100	0.318734	0.481424
20	100	0.260173	0.657203
20	100	0.764914
20	100	0.556285	0.36156
20	100	0.727596
20	100	0.420575	0.341478
20	100	0.222257	0.518075
20	100	0.552163	0.368798
20	100	0.794825
20	100	0.64727
20	100	0.803922
20	100	0.889745
20	100	0.334427	0.353765
20	100	0.397903
20	100	0.848402
20	100	0.44259	0.357536
20	100	0.383323
20	100	0.408003	0.484769
20	100	0.335024	0.61126
20	100	0.161838	0.515988
20	100	0.794152
20	100	0.878794
20	100	0.549679
20	100	0.818064
20	100	0.877546
20	100	0.924829
20	100	0.717152
20	100	0.910208
20	100	0.941155
20	100	0.758208
20	100	0.749735
20	100	0.668597
20	100	0.27361	0.649295
20	100	0.886836
20	100	0.605987
20	100	0.857518
20	100	0.92025
20	100	0.557967
20	100	0.756372
20	100	0.475384
20	100	0.892137
20	100	0.864726
20	100	0.795895
20	100	0.507028	0.359018
20	100	0.882824
20	100	0.593378
20	100	0.521618
20	100	0.73551
20	100	0.904098
20	100	0.530357
20	100	0.591917
20	100	0.799716
20	100	0.92515
20	100	0.886033
20	100	0.959057
20	100	0.885584
20	100	0.40646
20	100	0.689094
20	100	0.649867
20	100	0.928355
20	100	0.895324
20	100	0.89013
20	100	0.347385	0.536882
20	100	0.713124
20	100	0.468819
20	100	0.816869
20	100	0.389182
20	100	0.411077	0.511248
20	100	0.687877
20	100	0.571167
20	100	0.953348
20	100	0.807745
20	100	0.322017
20	100	0.243602	0.606799
20	100	0.865831
20	100	0.338806
20	100	0.504536
20	100	0.932218
20	100	0.735795
20	100	0.836755
20	100	0.743738
20	100	0.157884	0.747379
20	100	0.780999
20	100	0.808863
20	100	0.582867
20	100	0.528834
20	100	0.792405
20	100	0.832533
20	100	0.185795	0.704984
20	100	0.788155
20	100	0.668414
20	100	0.405129
20	100	0.424813
20	100	0.574118
20	100	0.478398
20	100	0.74699
20	100	0.849034
20	100	0.428987
20	100	0.427926
20	100	0.670015
20	100	0.904068
20	100	0.657182
20	100	0.369291	0.455034
20	100	0.839212
20	100	0.785454
20	100	0.368208
20	100	0.290095
20	100	0.448246
20	100	0.882664
20	100	0.727112
20	100	0.358913	0.501638
20	100	0.558065
20	100	0.439259
20	100	0.796808
20	100	0.669528
20	100	0.605498
20	100	0.41663
20	100	0.824156
20	100	0.873296
20	100	0.827332
20	100	0.180012	0.673078
20	100	0.752785
20	100	0.924924
20	100	0.602418
20	100	0.519482
20	100	0.80727
20	100	0.826294
20	100	0.770936
20	100	0.502688
20	100	0.814663
20	100	0.870552
20	100	0.399533
20	100	0.468875
20	100	0.457571
20	100	0.471442
20	100	0.923078
20	100	0.902284
20	100	0.719866
20	100	0.500025
20	100	0.393754
20	100	0.57327
20	100	0.628607
20	100	0.604941
20	100	0.859222
20	100	0.86699
20	100	0.901353
20	100	0.741911
20	100	0.7982
20	100	0.713764
20	100	0.839228
20	100	0.555827
20	100	0.757452
20	100	0.719725
20	100	0.63968
20	100	0.873481
20	100	0.507624
20	100	0.794331
20	100	0.604119
20	100	0.796776
20	100	0.801888
20	100	0.639813
20	100	0.837093
20	100	0.775686
20	100	0.812892
20	100	0.443081
20	100	0.426826
20	100	0.540773
20	100	0.378928
20	100	0.887607
20	100	0.689944
20	100	0.827202
20	100	0.673911
20	100	0.749121
20	100	0.595591
20	100	0.625206
20	100	0.769191
20	100	0.391994
20	100	0.515391
20	100	0.901508
20	100	0.815348
20	100	0.764513
20	100	0.824293
20	100	0.593542
20	100	0.652875
20	100	0.930062
20	100	0.866833
20	100	0.793897
20	100	0.56084
20	100	0.689032
20	100	0.769203
20	100	0.67621
20	100	0.660783
20	100	0.56607
20	100	0.615064
20	100	0.597679
20	100	0.834856
20	100	0.592847
20	100	0.650053
20	100	0.635386
20	100	0.49071
20	100	0.678072
20	100	0.724049
20	100	0.574658
20	100	0.747767
20	100	0.933914
20	100	0.786569
20	100	0.844008
20	100	0.9034
20	100	0.568049
20	100	0.535411
20	100	0.656511
20	100	0.671374	0.273761
20	100	0.765518
20	100	0.650084
20	100	0.912945
20	100	0.906871
20	100	0.859372
20	100	0.459779	0.154033
20	100	0.793758
20	100	0.741147
20	100	0.829784
20	100	0.972638
20	100	0.473179	0.634854
20	100	0.634854	0.327692
20	100	0.491562	0.234145
20	100	0.24983	0.657
20	100	0.401572	0.451356
20	100	0.951979
20	100	0.212224	0.648335
20	100	0.171188	0.559801
20	100	0.761024
20	100	0.529769
20	100	0.931403
20	100	0.46657
20	100	0.506431
20	100	0.729215
20	100	0.813276
20	100	0.918063
20	100	0.84789
20	100	0.260033
20	100	0.921345
20	100	0.922621
20	100	0.828039
20	100	0.272504	0.669228
20	100	0.473368
20	100	0.755607
20	100	0.343314	0.569151
20	100	0.796266
20	100	0.191334	0.627354
20	100	0.828827
20	100	0.452095
20	100	0.917232
20	100	0.819389
20	100	0.496396	0.350866
20	100	0.546024	0.312341
20	100	0.407997	0.550162
20	100	0.294744	0.661915
20	100	0.305574	0.625247
20	100	0.753748
20	100	0.518773
20	100	0.445931	0.492055
20	100	0.625832	0.315366
20	100	0.904935
20	100	0.221497	0.365308
20	100	0.699588
20	100	0.647529
20	100	0.596982	0.33485
20	100	0.930228
20	100	0.888155
20	100	0.759863
20	100	0.686107
20	100	0.863793
20	100	0.595712
20	100	0.843283
20	100	0.711061
20	100	0.731228
20	100	0.80856
20	100	0.836132
20	100	0.93516
20	100	0.918023
20	100	0.549268
20	100	0.867127
20	100	0.866764
20	100	0.905818
20	100	0.685163
20	100	0.874773
20	100	0.631529
20	100	0.431254
20	100	0.815121
20	100	0.799095
20	100	0.671144
20	100	0.62227
20	100	0.478299
20	100	0.786485
20	100	0.754062
20	100	0.684624
20	100	0.892326
20	100	0.759951
20	100	0.68697
20	100	0.799908
20	100	0.676562
20	100	0.659197
20	100	0.66203
20	100	0.776379
20	100	0.827325
20	100	0.852288
20	100	0.730031
20	100	0.970289
20	100	0.681533	0.923056
20	100	0.837174
20	100	0.897844
20	100	0.899926
20	100	0.571318	0.853925
20	100	0.557626
20	100	0.531173	0.950843
20	100	0.60879
20	100	0.33438	0.861208
20	100	0.73773	0.955866
20	100	0.62529	0.885585
20	100	0.915432
20	100	0.572647	0.794926
20	100	0.543568	0.880096
20	100	0.751832
20	100	0.353965	0.847391
20	100	0.70083
20	100	0.216387	0.976398
20	100	0.55303
20	100	0.851607
20	100	0.714965	0.956639
20	100	0.446221
20	100	0.685214	0.96356
20	100	0.815941
20	100	0.7522
20	100	0.923361
20	100	0.948612
20	100	0.459654	0.940754
20	100	0.908421
20	100	0.61841	0.909572
20	100	0.760183
20	100	0.690218
20	100	0.51972	0.945391
20	100	0.534224
20	100	0.488903	0.951971
20	100	0.963382
20	100	0.520814	0.962892
20	100	0.546982
20	100	0.311485	0.934313
20	100	0.746159
20	100	0.646391	0.822586
20	100	0.667342	0.942242
20	100	0.677822
20	100	0.347875	0.804605
20	100	0.769886
20	100	0.351345	0.805437
20	100	0.803332
20	100	0.756611
20	100	0.626136
20	100	0.578788
20	100	0.654841
20	100	0.752528
20	100	0.924474
20	100	0.804337
20	100	0.867497
20	100	0.548245	0.888208
20	100	0.913592
20	100	0.349853	0.834469
20	100	0.655926	0.965963
20	100	0.823177
20	100	0.394344	0.72619
20	100	0.779902
20	100	0.889834
20	100	0.5299
20	100	0.485079	0.925628
20	100	0.925998
20	100	0.731499
20	100	0.872049
20	100	0.720875
20	100	0.884569
20	100	0.774673
20	100	0.724248
20	100	0.877688
20	100	0.730931
20	100	0.704802
20	100	0.888881
20	100	0.862712
20	100	0.86817
20	100	0.775853
20	100	0.554383
20	100	0.545307
20	100	0.799369
20	100	0.591686
20	100	0.894205
20	100	0.399338
20	100	0.575338
20	100	0.91107
20	100	0.518893
20	100	0.654743
20	100	0.764085
20	100	0.905434
20	100	0.798295
20	100	0.461924
20	100	0.57095
20	100	0.894436
20	100	0.558303
20	100	0.609681
20	100	0.640113
20	100	0.720033
20	100	0.746936
20	100	0.466718
20	100	0.666883
20	100	0.766748
20	100	0.697104
20	100	0.790818
20	100	0.669258
20	100	0.825324
20	100	0.818918
20	100	0.606001
20	100	0.817751
28	100	0.109737	0.866331
28	100	0.579441
28	100	0.837487
28	100	0.234169
28	100	0.885511
28	100	0.356994	0.409532
28	100	0.511369
28	100	0.748462
28	100	0.71263
28	100	0.916649
28	100	0.528808
28	100	0.792524
28	100	0.816966
28	100	0.848819
28	100	0.557626
28	100	0.281375	0.356491
28	100	0.645231
28	100	0.743222
28	100	0.920575
28	100	0.819211
28	100	0.8335
28	100	0.869119
28	100	0.809767
28	100	0.943044
28	100	0.839736
28	100	0.124896	0.744274
28	100	0.842629
28	100	0.175226	0.450662
28	100	0.861641
28	100	0.933468
28	100	0.231524	0.595205
28	100	0.159898	0.682568
28	100	0.33297	0.590174
28	100	0.305338	0.643344
28	100	0.166052	0.804249
28	100	0.113224	0.801347
28	100	0.471969	0.465856
28	100	0.577319	0.371799
28	100	0.864966
28	100	0.624994
28	100	0.744265
28	100	0.851691
28	100	0.678947
28	100	0.802051
28	100	0.700727
28	100	0.684277
28	100	0.211301	0.745247
28	100	0.882596
28	100	0.165152
28	100	0.114802	0.815592
28	100	0.757603
28	100	0.945725
28	100	0.954197
28	100	0.302343	0.153582
28	100	0.74443
28	100	0.842434
28	100	0.784082
28	100	0.94145
28	100	0.693927
28	100	0.434113	0.157023
28	100	0.524626
28	100	0.936872
28	100	0.692887
28	100	0.884126
28	100	0.843172
28	100	0.742752
28	100	0.878008
28	100	0.867986
28	100	0.848021
28	100	0.949352
28	100	0.651794
28	100	0.801054
28	100	0.83074
28	100	0.790989
28	100	0.690427
28	100	0.830915
28	100	0.545965
28	100	0.962999
28	100	0.874364
28	100	0.801934
28	100	0.717487
28	100	0.213318	0.404399
28	100	0.771222
28	100	0.932828
28	100	0.237698
28	100	0.938845
28	100	0.881764
28	100	0.351082	0.546997
28	100	0.288303
28	100	0.218889	0.72202
28	100	0.765377
28	100	0.213336	0.705787
28	100	0.230809	0.644277
28	100	0.428114	0.503919
28	100	0.136337	0.778939
28	100	0.251635	0.634076
28	100	0.805356
28	100	0.229695	0.770305
28	100	0.566515
28	100	0.903698
28	100	0.492513	0.404236
28	100	0.541106
28	100	0.742809
28	100	0.856226
28	100	0.83603
28	100	0.283984
28	100	0.156955	0.534052
28	100	0.243385
28	100	0.854929
28	100	0.925239
28	100	0.900762
28	100	0.478209
28	100	0.933068
28	100	0.833335
28	100	0.944901
28	100	0.947587
28	100	0.709839
28	100	0.722792
28	100	0.905978
28	100	0.825181
28	100	0.838101
28	100	0.325881
28	100	0.766349
28	100	0.894239
28	100	0.818324
28	100	0.0594911	0.790508
28	100	0.869914
28	100	0.10531	0.704472
28	100	0.285271
28	100	0.466197
28	100	0.785783
28	100	0.56973
28	100	0.761477
28	100	0.451458
28	100	0.827093
28	100	0.807811
28	100	0.907789
28	100	0.305407
28	100	0.841389
28	100	0.182228	0.748677
28	100	0.63953
28	100	0.250802	0.62926
28	100	0.774981
28	100	0.543765
28	100	0.281036	0.655814
28	100	0.806318
28	100	0.874964
28	100	0.186487
28	100	0.826297
28	100	0.825934
28	100	0.874755
28	100	0.811886
28	100	0.869191
28	100	0.899665
28	100	0.897575
28	100	0.832347
28	100	0.218661
28	100	0.607461
28	100	0.672129
28	100	0.607516
28	100	0.552345	0.447655
28	100	0.860796
28	100	0.769425
28	100	0.465161
28	100	0.89949
28	100	0.454983
28	100	0.222938
28	100	0.914042
28	100	0.848555
28	100	0.697388
28	100	0.637415
28	100	0.302894	0.569869
28	100	0.908171
28	100	0.86744
28	100	0.487733
28	100	0.820649
28	100	0.683799
28	100	0.63357
28	100	0.850701
28	100	0.409807
28	100	0.740936
28	100	0.468431
28	100	0.546992
28	100	0.489023
28	100	0.81632
28	100	0.867032
28	100	0.708136
28	100	0.914015
28	100	0.808445
28	100	0.813947
28	100	0.6921
28	100	0.653828
28	100	0.4918
28	100	0.173344
28	100	0.448707
28	100	0.334949
28	100	0.41776
28	100	0.583569
28	100	0.846924
28	100	0.536874
28	100	0.768499
28	100	0.846242
28	100	0.716086
28	100	0.26732
28	100	0.732013
28	100	0.65678
28	100	0.761921
28	100	0.806677
28	100	0.40319
28	100	0.83277
28	100	0.720317
28	100	0.875493
28	100	0.186044
28	100	0.782124
28	100	0.67721
28	100	0.760399
28	100	0.593843
28	100	0.789761
28	100	0.790449
28	100	0.841929
28	100	0.725801
28	100	0.481444
28	100	0.806498
28	100	0.721686
28	100	0.873251
28	100	0.449687
28	100	1
28	100	0.728187
28	100	0.743628
28	100	0.396059
28	100	0.881494
28	100	0.652193
28	100	0.724237
28	100	0.62975
28	100	0.644339
28	100	0.903192
28	100	0.582012
28	100	0.708867
28	100	0.734983
28	100	0.483322
28	100	0.731146
28	100	0.570009
28	100	0.681765
28	100	0.542065
28	100	0.568975
28	100	0.659256
28	100	0.788659
28	100	0.661175
28	100	0.774251
28	100	0.668528
28	100	0.677467
28	100	0.836004
28	100	0.82303
28	100	0.876319
28	100	0.685899
28	100	0.787712
28	100	0.954351
28	100	0.740016
28	100	0.858446
28	100	0.467689
28	100	0.718785
28	100	0.528341
28	100	0.936265
28	100	0.54045
28	100	0.185359	0.792522
28	100	0.832224
28	100	0.15441	0.807809
28	100	0.554913	0.199266
28	100	0.116377	0.66025
28	100	0.90486
28	100	0.632704
28	100	0.91193
28	100	0.964318
28	100	0.25244	0.711475
28	100	0.930597
28	100	0.635877
28	100	0.534225
28	100	0.954079
28	100	0.925604
28	100	0.34052	0.461298
28	100	0.867967
28	100	0.804719
28	100	0.923923
28	100	0.294671	0.966171
28	100	0.545654
28	100	0.863671
28	100	0.714978
28	100	0.912938
28	100	0.964208
28	100	0.916225
28	100	0.853833
28	100	0.909242
28	100	0.866822
28	100	0.860947
28	100	0.927076
28	100	0.790219
28	100	0.902898
28	100	0.940625
28	100	0.780016
28	100	0.224171
28	100	0.377057
28	100	0.952374
28	100	0.806987
28	100	0.930707
28	100	0.343474	0.440514
28	100	0.885653
28	100	0.539094
28	100	0.892906
28	100	0.887605
28	100	0.927152
28	100	0.86507
28	100	0.738603
28	100	0.880075
28	100	0.713002
28	100	0.359891
28	100	0.774576
28	100	0.76579
28	100	0.69752
28	100	0.919612
28	100	0.796071
28	100	0.707493
28	100	0.506134
28	100	0.803967
28	100	0.653874
28	100	0.695358
28	100	0.612165
28	100	0.575595
28	100	0.484151
28	100	0.925634
28	100	0.847491
28	100	0.858044
28	100	0.46193
28	100	0.784963
28	100	0.821847
28	100	0.654504
28	100	0.819433
28	100	0.64832
28	100	0.835514
28	100	0.540728
28	100	0.799476
28	100	0.760757
28	100	0.543363
28	100	0.60886
28	100	0.46401
28	100	0.867318
28	100	0.83799
28	100	0.946558
28	100	0.876873
28	100	0.851029
28	100	0.939237
28	100	0.688743
28	100	0.74081
28	100	0.798959
28	100	0.851784
28	100	0.732468
28	100	0.9109
28	100	0.926521
28	100	0.737103
28	100	0.714325
28	100	0.836889
28	100	0.807557
28	100	0.770585
28	100	0.696618
28	100	0.822293
28	100	0.806468
28	100	0.782654
28	100	0.826021
28	100	0.944848
28	100	0.706932
28	100	0.781028
28	100	0.754772
28	100	0.820425
28	100	0.508093
28	100	0.898664
28	100	0.941152
28	100	0.702521
28	100	0.964684
28	100	0.709911
28	100	0.404745	0.91289
28	100	0.129208	0.977441
28	100	0.949888
28	100	0.930329
28	100	0.850348
28	100	0.17614	0.936168
28	100	0.850365
28	100	0.826495
28	100	0.664521	0.968199
28	100	0.279659	0.812116
28	100	0.143302	0.940146
28	100	0.814217
28	100	0.153277	0.90113
28	100	0.821642
28	100	0.555352	0.833162
28	100	0.696991
28	100	0.314875	0.93096
28	100	0.615081
28	100	0.145789	0.801574
28	100	0.822346
28	100	0.69101
28	100	0.766756
28	100	0.868825
28	100	0.942654
28	100	0.744487
28	100	0.642843
28	100	0.877655
28	100	0.674798
28	100	0.571704	0.955812
28	100	0.661644	1
28	100	0.644853
28	100	0.669431
28	100	0.585577
28	100	0.723426
28	100	0.687548
28	100	0.827392
28	100	0.74859
28	100	0.636569
28	100	0.626338
28	100	0.840438
28	100	0.689557
28	100	0.470985
28	100	0.84518
28	100	0.752034
28	100	0.842052
28	100	0.660917
28	100	0.689853
28	100	0.941647
28	100	0.824792
28	100	0.920276
28	100	0.648545
28	100	0.861245
28	100	0.880113
28	100	0.64407
28	100	0.902514
28	100	0.741032
28	100	0.88413
28	100	0.496653
28	100	0.942128
28	100	0.765752
28	100	0.134818	0.90775
28	100	0.547624
28	100	0.242042	0.842261
28	100	0.833279
28	100	0.798814
28	100	0.742381
28	100	0.703182
28	100	0.751022
28	100	0.939269
28	100	0.806643
28	100	0.833453
28	100	0.364966	0.815422
28	100	0.512837
28	100	0.667204
28	100	0.833961
28	100	0.700057
28	100	0.332891	0.845579
28	100	0.82926
28	100	0.744561
28	100	0.796746
28	100	0.642237	0.958218
28	100	0.366581	0.905356
28	100	0.835592
28	100	0.540982
28	100	0.897667
28	100	0.716518
28	100	0.353518	0.956255
28	100	0.7907
28	100	0.793904
28	100	0.881735
28	100	0.750772
28	100	0.728766
28	100	0.278764	0.958331
28	100	0.872377
28	100	0.842973
28	100	0.686174
28	100	0.80117
28	100	0.666958
28	100	0.674886
28	100	0.911963
28	100	0.59355	0.921586
28	100	0.863544
28	100	0.785936
28	100	0.724371
28	100	0.813534
28	100	0.714935
28	100	0.90936
28	100	0.706252
28	100	0.948401
28	100	0.71027
28	100	0.844595
28	100	0.50306
28	100	0.916825
28	100	0.955045
28	100	0.89294
28	100	0.801125
28	100	0.577472
28	100	0.300631	0.773832
28	100	0.867349
28	100	0.935812
28	100	0.504908
28	100	0.787982
28	100	0.823471
28	100	0.559418	0.908354
28	100	0.896881
28	100	0.87878
28	100	0.921143
28	100	0.779219
28	100	0.82522
28	100	0.758519
28	100	0.723329
28	100	0.761882
28	100	0.752039
28	100	0.559426
28	100	0.829785
28	100	0.873538
28	100	0.941359
28	100	0.570363
28	100	0.71444
28	100	0.715846
28	100	0.480644	0.969566
28	100	0.65094
28	100	0.699832
28	100	0.694993
28	100	0.887818
28	100	0.778288
28	100	0.765343
28	100	0.829991
28	100	0.698161
28	100	0.255435	0.856343
28	100	0.900245
28	100	0.941542
28	100	0.726766
28	100	0.940721
28	100	0.567182
28	100	0.784229
28	100	0.518399
28	100	0.724552
28	100	0.573159
28	100	0.892056
28	100	0.915842
28	100	0.650022
28	100	0.827092
28	100	0.748486
28	100	0.841145
28	100	0.836388
28	100	0.454523
28	100	0.706078
28	100	0.836268
28	100	0.578618
28	100	0.86001
28	100	0.788959
28	100	0.708088
28	100	0.661253
28	100	0.680582
28	100	0.873203
28	100	0.715746
28	100	0.735683
28	100	0.453381
28	100	0.833217
28	100	0.579934
28	100	0.564309
28	100	0.683942
28	100	0.656845
28	100	0.540444
28	100	0.818792
28	100	0.700044
28	100	0.674776
28	100	0.63752
28	100	0.727896
28	100	0.815294
28	100	0.689241
28	100	0.725309
28	100	0.337924	0.857363
28	100	0.810199
28	100	0.553624
28	100	0.75822
28	100	0.695159
28	100	0.857736
28	100	0.753469
28	100	0.583517
28	100	0.660887
28	100	0.796661
28	100	0.720247
28	100	0.844868
28	100	0.62418
28	100	0.501342
28	100	0.882555
28	100	0.880568
28	100	0.921885
28	100	0.709008
28	100	0.812518
28	100	0.846762
28	100	0.605741
28	100	0.723209
28	100	0.648233
28	100	0.691963
28	100	0.67777
28	100	0.86607
28	100	0.713073
28	100	0.620742
28	100	0.773766
28	100	0.661656
28	100	0.745224
28	100	0.589114
28	100	0.821327
28	100	0.723872
28	100	0.605384
28	100	0.578797
28	100	0.606881
28	100	0.940291
28	100	0.760043
28	100	0.748355
28	100	0.782379
28	100	0.776095
28	100	0.547937
28	100	0.721885
28	100	0.597955
28	100	0.588848
28	100	0.632111
28	100	0.564078
28	100	0.783597
28	100	0.603409
28	100	0.722124
28	100	0.786937
28	100	0.878834
28	100	0.826283
28	100	0.843317
28	100	0.806105
28	100	0.741596
28	100	0.806633
28	100	0.693577
28	100	0.642554
28	100	0.702754
28	100	0.684893
30	100	0.74401
30	100	0.898833
30	100	0.901023
30	100	0.457223	0.457659
30	100	0.952191
30	100	0.709175
30	100	0.890359
30	100	0.780438
30	100	0.758356
30	100	0.958558
30	100	0.541808
30	100	0.301302
30	100	0.641687
30	100	0.573949
30	100	0.639771
30	100	0.585312
30	100	0.748932
30	100	0.912766
30	100	0.92211
30	100	0.891853
30	100	0.82048
30	100	0.964875
30	100	0.916299
30	100	0.0894306	0.876421
30	100	0.244398	0.626989
30	100	0.65557	0.225997
30	100	0.958201
30	100	0.195656	0.768138
30	100	0.11164	0.747232
30	100	0.324531	0.561864
30	100	0.126607	0.689667
30	100	0.160077	0.258957	0.729226
30	100	0.139735	0.681706
30	100	0.760168
30	100	0.814834
30	100	0.0725399	0.774578
30	100	0.19233	0.757768
30	100	0.168193	0.589408
30	100	0.311246	0.488665
30	100	0.815283
30	100	0.530953
30	100	0.587376	0.387571
30	100	0.223688	0.660612
30	100	0.226318	0.711443
30	100	0.820981
30	100	0.588488
30	100	0.707898
30	100	0.638949
30	100	0.731322
30	100	0.400541
30	100	0.473493
30	100	0.82454
30	100	0.969316
30	100	0.578251	0.289416
30	100	0.66196
30	100	0.589617
30	100	0.9441
30	100	0.905664
30	100	0.75838
30	100	0.674099
30	100	0.477309
30	100	0.882211
30	100	0.805026
30	100	0.775396
30	100	0.92411
30	100	0.525961	0.318785
30	100	0.425809	0.508915
30	100	0.403002	0.554103
30	100	0.0876093	0.827995
30	100	0.25757	0.52062
30	100	0.841027
30	100	0.7815
30	100	0.311978	0.546873
30	100	0.21731	0.720384
30	100	0.646278	0.302575
30	100	0.758488
30	100	0.299457	0.6199
30	100	0.95362
30	100	0.13693	0.770112
30	100	0.760064
30	100	0.677958	0.193757
30	100	0.680533
30	100	0.833627
30	100	0.78122
30	100	0.335544	0.510872
30	100	0.851417
30	100	0.800541
30	100	0.484076
30	100	0.907422
30	100	0.245887	0.662813
30	100	0.637886
30	100	0.919679
30	100	0.193553	0.331921	0.59681
30	100	0.582001
30	100	0.217481	0.620718
30	100	0.718016
30	100	0.751633
30	100	0.911275
30	100	0.846882
30	100	0.747115
30	100	0.831931
30	100	0.489862
30	100	0.795522
30	100	0.405827
30	100	0.960277
30	100	0.901058
30	100	0.685015
30	100	0.822007
30	100	0.744223
30	100	0.845076
30	100	0.144581	0.742719
30	100	0.856848
30	100	0.841893
30	100	0.912375
30	100	0.853826
30	100	0.544098
30	100	0.734156
30	100	0.721372
30	100	0.757937
30	100	0.19665	0.68093
30	100	0.271978	0.650581
30	100	0.808686
30	100	0.781636
30	100	0.776539
30	100	0.726371
30	100	0.840025
30	100	0.808828
30	100	0.628765
30	100	0.86956
30	100	0.863
30	100	0.944839
30	100	0.571101
30	100	0.570307
30	100	0.858587
30	100	0.81863
30	100	0.370063
30	100	0.262792	0.37668
30	100	0.674081
30	100	0.425169
30	100	0.648295
30	100	0.961894
30	100	0.683496
30	100	0.884428
30	100	0.616533
30	100	0.728872
30	100	0.758084
30	100	0.814249
30	100	0.667013
30	100	0.762667
30	100	0.603976
30	100	0.750608
30	100	0.808973
30	100	0.603181
30	100	0.410139	0.469727
30	100	0.797107
30	100	0.549024
30	100	0.839005
30	100	0.61903
30	100	0.480168
30	100	0.68312
30	100	0.757689
30	100	0.58426
30	100	0.252112	0.473912
30	100	0.817284
30	100	0.222577	0.507475
30	100	0.556641
30	100	0.843723
30	100	0.845471
30	100	0.674633
30	100	0.400932
30	100	0.68312
30	100	0.396553
30	100	0.859968
30	100	0.899279
30	100	0.6751
30	100	0.673127
30	100	0.808711
30	100	0.902463
30	100	0.850792
30	100	0.652551
30	100	0.895413
30	100	0.707072
30	100	0.670311
30	100	0.60319
30	100	0.794548
30	100	0.881879
30	100	0.848534
30	100	0.573326
30	100	0.706014
30	100	0.753835
30	100	0.828024
30	100	0.82296
30	100	1
30	100	0.635698
30	100	0.509541
30	100	0.835238
30	100	0.577316
30	100	0.697359
30	100	0.812058
30	100	0.898504
30	100	0.730144
30	100	0.763127
30	100	0.719781
30	100	0.823552
30	100	0.738578
30	100	0.726223
30	100	0.738263
30	100	0.758727
30	100	0.747388
30	100	0.905758
30	100	0.271393	0.653891
30	100	0.83753
30	100	0.943882
30	100	0.887096
30	100	0.790585
30	100	0.782138
30	100	0.938451
30	100	0.825865
30	100	0.727456
30	100	0.871248
30	100	0.461591
30	100	0.925238
30	100	0.199339	0.708149
30	100	0.485214
30	100	0.665788	0.294927
30	100	0.918741
30	100	0.179541	0.766686
30	100	0.784054
30	100	0.572529	0.258961
30	100	0.879804
30	100	0.631076	0.282039
30	100	0.357757	0.933202
30	100	0.905449
30	100	0.870135
30	100	0.608724	0.3043
30	100	0.66716
30	100	0.772424
30	100	0.937701
30	100	0.603373	0.270763
30	100	0.70574
30	100	0.658697	0.262745
30	100	0.873917
30	100	0.362381	0.496639
30	100	0.863259
30	100	0.619232	0.299628
30	100	0.414788	0.376162
30	100	0.130248	0.189271	0.758391
30	100	0.199465	0.520921	0.366447
30	100	0.174452	0.69087
30	100	0.69257
30	100	0.195291	0.68364
30	100	0.246614	0.506572
30	100	0.611228	0.292875
30	100	0.942502
30	100	0.165886	0.772214
30	100	0.172272	0.715255
30	100	0.132835	0.723419
30	100	0.522507	0.363987
30	100	0.186978	0.535539	0.394352
30	100	0.407429	0.364534
30	100	0.829569
30	100	0.119214	0.783179
30	100	0.41198	0.501433
30	100	0.584659	0.353575
30	100	0.876929
30	100	0.690966	0.259733
30	100	0.605672	0.266903
30	100	0.16879	0.717555
30	100	0.18742	0.728759
30	100	0.869455
30	100	0.692158
30	100	0.861794
30	100	0.141267	0.714932
30	100	0.96206
30	100	0.824646
30	100	0.161994	0.78016
30	100	0.191432	0.715913
30	100	0.817912
30	100	0.85154
30	100	0.796803
30	100	0.517984	0.425152
30	100	0.827742
30	100	0.819473
30	100	0.906909
30	100	0.945879
30	100	0.827359
30	100	0.872433
30	100	0.956875
30	100	0.85256
30	100	0.903512
30	100	0.396215	0.551055
30	100	0.83005
30	100	0.949462
30	100	0.918544
30	100	0.279922	0.645092
30	100	0.524661
30	100	0.946234
30	100	0.692485
30	100	0.563065
30	100	0.615764
30	100	0.80815
30	100	0.852399
30	100	0.786773
30	100	0.642068
30	100	0.888695
30	100	0.756564
30	100	0.805569
30	100	0.832862
30	100	0.667708
30	100	0.809962
30	100	0.620888
30	100	0.799051
30	100	0.924653
30	100	0.781295
30	100	0.41874	0.440754
30	100	0.834028
30	100	0.880665
30	100	0.261819	0.535428
30	100	0.204907	0.710142
30	100	0.177054	0.684339
30	100	0.685764	0.246294
30	100	0.356579	0.56153
30	100	0.903399
30	100	0.462287
30	100	0.877309
30	100	0.784974
30	100	0.799417
30	100	0.879206
30	100	0.689711
30	100	0.206725	0.725727
30	100	0.395135	0.472204
30	100	0.424319	0.543965
30	100	0.519218
30	100	0.25999	0.651118
30	100	0.504246
30	100	0.809033
30	100	0.774866
30	100	0.649937
30	100	0.787353
30	100	0.836738
30	100	0.280669	0.43648
30	100	0.307746
30	100	0.788611
30	100	0.143013	0.727261
30	100	0.558796
30	100	0.876017
30	100	0.727897
30	100	0.23964	0.196687	0.51576
30	100	0.858366
30	100	0.719746
30	100	0.201135	0.700448
30	100	0.609152
30	100	0.196677	0.262974	0.65779
30	100	0.853235
30	100	0.818946
30	100	0.894752
30	100	0.782279
30	100	0.36973	0.564443
30	100	0.831481
30	100	0.729415
30	100	0.732408
30	100	0.906413
30	100	0.845512
30	100	0.878776
30	100	0.821245
30	100	0.853408
30	100	0.905275
30	100	0.905965
30	100	0.208668	0.651657
30	100	0.755858
30	100	0.281521
30	100	0.79241
30	100	0.431182
30	100	0.915216
30	100	0.824401
30	100	0.637247
30	100	0.873859
30	100	0.789586
30	100	0.892632
30	100	0.80433
30	100	0.647885
30	100	0.195181	0.737633
30	100	0.790139
30	100	0.78836
30	100	0.474133
30	100	0.333798	0.538497
30	100	0.953621
30	100	0.615745
30	100	0.898609
30	100	0.18785	0.623472
30	100	0.727736
30	100	0.783602
30	100	0.884212
30	100	0.689972
30	100	0.839082
30	100	0.785051
30	100	0.332792	0.280944
30	100	0.913639
30	100	0.280581	0.502127
30	100	0.738296
30	100	0.864152
30	100	0.834514
30	100	0.752997
30	100	0.852809
30	100	0.722114
30	100	0.716987
30	100	0.280016	0.565215
30	100	0.558584
30	100	0.93048
30	100	0.825562
30	100	0.377332	0.491687
30	100	0.902753
30	100	0.182799	0.67046
30	100	0.285714	0.525994
30	100	0.910275
30	100	0.870954
30	100	0.904026
30	100	0.841785
30	100	0.887816
30	100	0.578831
30	100	0.810537
30	100	0.503208
30	100	0.393978	0.438266
30	100	0.77069
30	100	0.822572
30	100	0.855619
30	100	0.38284
30	100	0.691152
30	100	0.864678
30	100	0.858804
30	100	0.757373
30	100	0.5971
30	100	0.829664
30	100	0.746458
30	100	0.566324
30	100	0.790163
30	100	0.868195
30	100	0.914818
30	100	0.832222
30	100	0.70259
30	100	0.824706
30	100	0.63421
30	100	0.61813
30	100	0.713156
30	100	0.816043
30	100	0.761553
30	100	0.720109
30	100	0.666672
30	100	0.644491
30	100	0.870806
30	100	0.819396
30	100	0.542432
30	100	0.813429
30	100	0.676815
30	100	0.833028
30	100	0.623315
30	100	0.482304
30	100	0.528018
30	100	0.859074
30	100	0.906056
30	100	0.530958
30	100	0.833565
30	100	0.662837
30	100	0.659611
30	100	0.559614
30	100	0.787556
30	100	0.688404
30	100	0.610918
30	100	0.789152
30	100	0.811778
30	100	0.822364
30	100	0.682449
30	100	0.809522
30	100	0.711769
30	100	0.762497
30	100	0.685049
30	100	0.76734
30	100	0.687862
30	100	0.843763
30	100	0.47879
30	100	0.858087
30	100	0.64125
30	100	0.8064
30	100	0.859235
30	100	0.325663	0.417967
30	100	0.484683
30	100	0.88854
30	100	0.485895
30	100	0.64273
30	100	0.646792
30	100	0.653443
30	100	0.331128	0.548212
30	100	0.737054
30	100	0.540939
30	100	0.798333
30	100	0.443391
30	100	0.654598
30	100	0.639965
30	100	0.795247
30	100	0.78146
30	100	0.654802
30	100	0.795408
30	100	0.551289
30	100	0.666158
30	100	0.702165
30	100	0.552712
30	100	0.720932
30	100	0.823391
30	100	0.780182
30	100	0.739843
30	100	0.622502
30	100	0.632186
30	100	0.778713
30	100	0.543445
30	100	0.62337
30	100	0.604238
30	100	0.783173
30	100	0.597218
30	100	0.699975
30	100	0.595569
30	100	0.797204
30	100	0.665327
30	100	0.571871
30	100	0.674926
30	100	0.882307
30	100	0.753895
30	100	0.727248
30	100	0.706486
30	100	0.433806
30	100	0.80854
30	100	0.712659
30	100	0.759932
30	100	0.619053
30	100	0.847322
30	100	0.72824
30	100	0.650169
30	100	0.668701
30	100	0.669348
30	100	0.66183
30	100	0.568311
30	100	0.705806
30	100	0.687218
30	100	0.788221
30	100	0.714638
30	100	0.730111
30	100	0.796393
30	100	0.784899
30	100	0.643808
30	100	0.628809
30	100	0.615084
30	100	0.650181
30	100	0.902797
30	100	0.424077	0.369586
30	100	0.89111
30	100	0.795688
30	100	0.932708
30	100	0.289186	0.462976
30	100	0.702688
30	100	0.785436	0.140707
30	100	0.791432
30	100	0.418992	0.46273
30	100	0.566212
30	100	0.25527	0.67915
30	100	0.715546
30	100	0.70949
30	100	0.604704
30	100	0.695391
30	100	0.943487
30	100	0.667191	0.282938
30	100	0.706194
30	100	0.589821	0.288302
30	100	0.602241	0.320167
30	100	0.675845	0.248128
30	100	0.791463
30	100	0.866578
30	100	0.971527
30	100	0.14607	0.176005	0.763705
30	100	0.782332
30	100	0.298889	0.514202
30	100	0.246884	0.654953
30	100	0.290412	0.655469
30	100	0.529871	0.396075
30	100	0.787808
30	100	0.735781
30	100	0.76886
30	100	0.726882
30	100	0.778798
30	100	0.954318
30	100	0.788526
30	100	0.752085
30	100	0.835005
30	100	0.672504
30	100	0.831883
30	100	0.700247
30	100	0.850001
30	100	0.836178
30	100	0.476544	0.389072
30	100	0.812614
30	100	0.651479	0.253175
30	100	0.729693	0.228166
30	100	0.791164
30	100	0.749177	0.210407
30	100	0.91996
30	100	0.846504
30	100	0.52434
30	100	0.891903
30	100	0.7015
30	100	0.517607	0.424977
30	100	0.814786
30	100	0.402101	0.456264
30	100	0.810895
30	100	0.76939
30	100	0.801668
30	100	0.612267	0.324932
30	100	0.795085
30	100	0.809742
30	100	0.450106
30	100	0.627941
30	100	0.345077	0.402513
30	100	0.706517
30	100	0.293191	0.499889
30	100	0.817801
30	100	0.823771
30	100	0.518708
30	100	0.901773
30	100	0.692354
30	100	0.618205
30	100	0.31979
30	100	0.795977
30	100	0.52431	0.436324
30	100	0.790427
30	100	0.523434
30	100	0.807059
30	100	0.650321
30	100	0.731552
30	100	0.905172
30	100	0.728518
30	100	0.328807	0.486723
30	100	0.325854	0.447149
30	100	0.659594
30	100	0.331698	0.522522
30	100	0.794908
30	100	0.234593
30	100	0.670066
30	100	0.809982
30	100	0.866207
30	100	0.599943
30	100	0.811367
30	100	0.748342
30	100	0.691783
30	100	0.772188
30	100	0.814314
30	100	0.711098
30	100	0.50045
30	100	0.875905
30	100	0.569894
30	100	0.665376
30	100	0.795314
30	100	0.616891
30	100	0.507455
30	100	0.615085
30	100	0.415182
30	100	0.614008
30	100	0.82204
30	100	0.592759
30	100	0.93886
30	100	0.6451
30	100	0.802449
30	100	0.630493
30	100	0.637393
30	100	0.578044
30	100	0.815391
30	100	0.920244
30	100	0.792776
30	100	0.732284
30	100	0.646812
30	100	0.572667
30	100	0.770853
30	100	0.639228
30	100	0.552511
30	100	0.752153
30	100	0.703217
30	100	0.45614
30	100	0.526515
30	100	0.609858
30	100	0.761304
30	100	0.540283
30	100	0.703018
30	100	0.496386
30	100	0.791999
30	100	0.827761
30	100	0.769692
30	100	0.573032
30	100	0.589815
30	100	0.868501
30	100	0.737192
30	100	0.483749
30	100	0.629882
30	100	0.773114
30	100	0.61071
30	100	0.765333
[truncated: 2 more rows]

## Sheet: Fig 4B
Data from Fig 4B: RPA foci per cell during the meiotic prophase I
Cell type	Foci / cell	Temperature (ºC)	Individual (temp_indv)	Protein
Pachytene	38	28	28_1	RPA
Leptotene	140	28	28_1	RPA
Early zygotene	95	28	28_1	RPA
Leptotene	128	28	28_1	RPA
Pachytene	30	28	28_1	RPA
Pachytene	31	28	28_1	RPA
Late zygotene	30	28	28_1	RPA
Late zygotene	34	28	28_1	RPA
Early zygotene	87	28	28_1	RPA
Leptotene	130	28	28_1	RPA
Leptotene	108	28	28_1	RPA
Pachytene	43	20	20_1	RPA
Pachytene	38	20	20_1	RPA
Late zygotene	58	20	20_1	RPA
Early zygotene	94	20	20_1	RPA
Early zygotene	119	20	20_1	RPA
Pachytene	30	20	20_1	RPA
Pachytene	51	20	20_1	RPA
Pachytene	40	20	20_1	RPA
Early zygotene	81	20	20_1	RPA
Pachytene	41	20	20_1	RPA
Pachytene	46	20	20_1	RPA
Early zygotene	84	20	20_1	RPA
Late zygotene	51	20	20_1	RPA
Early zygotene	88	20	20_1	RPA
Pachytene	16	20	20_1	RPA
Leptotene	124	20	20_1	RPA
Early zygotene	78	20	20_1	RPA
Early zygotene	74	20	20_1	RPA
Leptotene	93	20	20_1	RPA
Leptotene	111	20	20_1	RPA
Early zygotene	92	20	20_1	RPA
Leptotene	128	20	20_1	RPA
Early zygotene	82	20	20_1	RPA
Early zygotene	84	20	20_1	RPA
Early zygotene	99	20	20_1	RPA
Leptotene	119	20	20_1	RPA
Leptotene	130	20	20_1	RPA
Early zygotene	91	20	20_1	RPA
Pachytene	43	20	20_1	RPA
Leptotene	128	20	20_1	RPA
Late zygotene	58	20	20_1	RPA
Early zygotene	94	20	20_1	RPA
Early zygotene	119	20	20_1	RPA
Late zygotene	30	20	20_1	RPA
Leptotene	98	20	20_1	RPA
Leptotene	99	20	20_1	RPA
Early zygotene	81	20	20_1	RPA
Pachytene	41	20	20_1	RPA
Pachytene	46	20	20_1	RPA
Early zygotene	84	20	20_1	RPA
Late zygotene	51	20	20_1	RPA
Early zygotene	88	20	20_1	RPA
Pachytene	21	28	28_1	RPA
Late zygotene	26	28	28_1	RPA
Pachytene	24	28	28_1	RPA
Early zygotene	83	28	28_1	RPA
Pachytene	31	28	28_1	RPA
Pachytene	24	20	20_1	RPA
Leptotene	106	20	20_1	RPA
Pachytene	15	20	20_1	RPA
Early zygotene	105	20	20_1	RPA
Late zygotene	36	20	20_1	RPA
Late zygotene	42	20	20_1	RPA
Late zygotene	57	20	20_1	RPA
Late zygotene	54	20	20_1	RPA
Pachytene	15	28	28_1	RPA
Late zygotene	79	28	28_1	RPA
Pachytene	9	28	28_1	RPA
Pachytene	8	28	28_1	RPA
Pachytene	27	28	28_1	RPA
Late zygotene	64	28	28_1	RPA
Pachytene	19	28	28_1	RPA
Pachytene	3	28	28_1	RPA
Pachytene	4	28	28_1	RPA
Pachytene	8	28	28_1	RPA
Pachytene	4	28	28_1	RPA
Late zygotene	36	28	28_1	RPA
Late zygotene	72	28	28_1	RPA
Pachytene	31	28	28_1	RPA
Pachytene	11	28	28_1	RPA
Pachytene	2	28	28_1	RPA
Pachytene	19	28	28_1	RPA
Pachytene	8	28	28_1	RPA
Early zygotene	66	28	28_1	RPA
Pachytene	10	28	28_1	RPA
Early zygotene	64	28	28_1	RPA
Leptotene	100	28	28_1	RPA
Early zygotene	99	28	28_1	RPA
Early zygotene	92	28	28_1	RPA
Leptotene	103	28	28_1	RPA
Leptotene	95	28	28_1	RPA
Early zygotene	84	28	28_1	RPA
Late zygotene	55	28	28_1	RPA
Late zygotene	20	28	28_1	RPA
Late zygotene	57	28	28_1	RPA
Early zygotene	88	28	28_1	RPA
Early zygotene	63	28	28_1	RPA
Early zygotene	66	28	28_1	RPA
Early zygotene	64	28	28_1	RPA
Late zygotene	52	30	30_1	RPA
Late zygotene	55	30	30_1	RPA
Early zygotene	91	30	30_1	RPA
Early zygotene	76	30	30_1	RPA
Late zygotene	52	30	30_1	RPA
Early zygotene	88	30	30_1	RPA
Pachytene	71	30	30_1	RPA
Late zygotene	64	30	30_1	RPA
Pachytene	70	30	30_1	RPA
Leptotene	125	30	30_1	RPA
Pachytene	68	30	30_1	RPA
Early zygotene	95	30	30_1	RPA
Late zygotene	54	30	30_1	RPA
Pachytene	65	30	30_1	RPA
Pachytene	65	30	30_1	RPA
Pachytene	65	30	30_1	RPA
Pachytene	64	30	30_1	RPA
Pachytene	63	30	30_1	RPA
Pachytene	62	30	30_1	RPA
Pachytene	59	30	30_1	RPA
Pachytene	55	30	30_1	RPA
Pachytene	51	30	30_1	RPA
Late zygotene	73	30	30_1	RPA
Early zygotene	104	30	30_1	RPA
Late zygotene	74	30	30_1	RPA
Early zygotene	105	30	30_1	RPA
Late zygotene	73	30	30_1	RPA
Pachytene	50	30	30_1	RPA
Late zygotene	62	30	30_1	RPA
Leptotene	114	30	30_1	RPA
Late zygotene	53	30	30_1	RPA
Late zygotene	72	30	30_1	RPA
Early zygotene	100	30	30_1	RPA
Early zygotene	103	30	30_1	RPA
Early zygotene	88	30	30_1	RPA
Early zygotene	94	30	30_1	RPA
Early zygotene	97	30	30_1	RPA
Late zygotene	74	30	30_1	RPA
Early zygotene	91	30	30_1	RPA
Late zygotene	60	30	30_1	RPA
Pachytene	47	30	30_1	RPA
Leptotene	96	30	30_1	RPA
Early zygotene	103	30	30_1	RPA
Early zygotene	73	30	30_1	RPA
Early zygotene	60	30	30_1	RPA
Pachytene	47	30	30_1	RPA
Pachytene	46	30	30_1	RPA
Pachytene	47	30	30_1	RPA
Pachytene	44	30	30_1	RPA
Pachytene	38	30	30_1	RPA
Pachytene	38	30	30_1	RPA
Pachytene	37	30	30_1	RPA
Pachytene	36	30	30_1	RPA
Early zygotene	93	30	30_1	RPA
Early zygotene	97	30	30_1	RPA
Leptotene	98	30	30_1	RPA
Leptotene	106	30	30_1	RPA
Early zygotene	85	30	30_1	RPA
Pachytene	27	30	30_1	RPA
Early zygotene	78	30	30_1	RPA
Late zygotene	47	30	30_1	RPA
Late zygotene	42	30	30_1	RPA
Leptotene	101	30	30_1	RPA
Early zygotene	99	30	30_1	RPA
Late zygotene	64	30	30_1	RPA
Pachytene	45	30	30_1	RPA
Late zygotene	78	30	30_1	RPA
Leptotene	123	30	30_1	RPA
Early zygotene	106	30	30_1	RPA
Leptotene	91	30	30_1	RPA
Late zygotene	85	30	30_1	RPA
Late zygotene	45	30	30_1	RPA
Pachytene	40	30	30_1	RPA
Late zygotene	75	30	30_1	RPA
Early zygotene	82	30	30_1	RPA
Early zygotene	105	30	30_1	RPA
Late zygotene	53	30	30_1	RPA
Late zygotene	88	30	30_1	RPA
Pachytene	35	30	30_1	RPA
Late zygotene	86	30	30_1	RPA
Early zygotene	90	30	30_1	RPA
Late zygotene	68	30	30_1	RPA
Pachytene	35	30	30_1	RPA
Pachytene	29	30	30_1	RPA
Pachytene	26	30	30_1	RPA
Pachytene	25	30	30_1	RPA
Pachytene	22	30	30_1	RPA
Pachytene	45	30	30_1	RPA
Pachytene	35	30	30_1	RPA
Pachytene	34	30	30_1	RPA
Pachytene	34	30	30_1	RPA
Late zygotene	60	30	30_1	RPA
Pachytene	33	30	30_1	RPA
Pachytene	33	30	30_1	RPA
Pachytene	31	30	30_1	RPA
Pachytene	26	28	28_1	RPA
Late zygotene	36	28	28_1	RPA
Early zygotene	105	30	30_1	RPA
Late zygotene	74	30	30_1	RPA
Early zygotene	91	30	30_1	RPA
Early zygotene	89	30	30_1	RPA
Early zygotene	71	30	30_1	RPA
Leptotene	139	30	30_1	RPA
Early zygotene	87	30	30_1	RPA
Pachytene	26	30	30_1	RPA
Early zygotene	81	30	30_1	RPA
Pachytene	23	30	30_1	RPA
Late zygotene	52	30	30_1	RPA
Leptotene	90	30	30_1	RPA
Pachytene	23	30	30_1	RPA
Pachytene	22	30	30_1	RPA
Leptotene	122	30	30_1	RPA
Leptotene	115	30	30_1	RPA
Early zygotene	94	30	30_1	RPA
Late zygotene	70	30	30_1	RPA
Early zygotene	92	30	30_1	RPA
Late zygotene	87	30	30_1	RPA
Early zygotene	103	30	30_1	RPA
Early zygotene	110	30	30_1	RPA
Early zygotene	93	30	30_1	RPA
Late zygotene	81	30	30_1	RPA
Late zygotene	87	30	30_1	RPA
Early zygotene	96	22	22_1	RPA
Pachytene	29	22	22_1	RPA
Late zygotene	60	22	22_1	RPA
Late zygotene	64	22	22_1	RPA
Late zygotene	39	22	22_1	RPA
Early zygotene	90	22	22_1	RPA
Late zygotene	94	22	22_1	RPA
Early zygotene	101	22	22_1	RPA
Early zygotene	97	22	22_1	RPA
Leptotene	128	22	22_1	RPA
Leptotene	125	22	22_1	RPA
Early zygotene	86	22	22_1	RPA
Leptotene	116	22	22_1	RPA
Leptotene	96	22	22_1	RPA
Early zygotene	88	22	22_1	RPA
Leptotene	111	22	22_1	RPA
Early zygotene	110	22	22_1	RPA
Early zygotene	94	22	22_1	RPA
Leptotene	127	22	22_1	RPA
Leptotene	118	22	22_1	RPA
Early zygotene	86	22	22_1	RPA
Early zygotene	79	22	22_1	RPA
Early zygotene	110	22	22_1	RPA
Late zygotene	48	22	22_1	RPA
Late zygotene	62	22	22_1	RPA
Leptotene	121	22	22_1	RPA
Leptotene	116	22	22_1	RPA
Pachytene	34	22	22_1	RPA
Leptotene	133	22	22_1	RPA
Early zygotene	109	22	22_1	RPA
Leptotene	126	22	22_1	RPA
Leptotene	119	22	22_1	RPA
Pachytene	40	30	30_1	RPA
Pachytene	70	30	30_1	RPA
Pachytene	64	30	30_1	RPA
Early zygotene	105	30	30_1	RPA
Pachytene	65	30	30_1	RPA
Pachytene	29	30	30_1	RPA
Leptotene	119	30	30_1	RPA
Early zygotene	90	30	30_1	RPA
Pachytene	59	30	30_1	RPA
Late zygotene	64	30	30_1	RPA
Pachytene	28	30	30_1	RPA
Pachytene	61	30	30_1	RPA
Early zygotene	109	30	30_1	RPA
Early zygotene	84	30	30_1	RPA
Late zygotene	77	30	30_1	RPA
Late zygotene	83	30	30_1	RPA
Early zygotene	66	30	30_1	RPA
Early zygotene	112	30	30_1	RPA
Pachytene	64	30	30_1	RPA
Pachytene	39	30	30_1	RPA
Late zygotene	49	30	30_1	RPA
Early zygotene	92	30	30_1	RPA
Late zygotene	77	30	30_1	RPA
Late zygotene	69	30	30_1	RPA
Leptotene	113	30	30_1	RPA
Late zygotene	67	30	30_1	RPA
Early zygotene	113	30	30_1	RPA
Late zygotene	40	30	30_1	RPA
Late zygotene	82	30	30_1	RPA
Early zygotene	135	30	30_1	RPA
Pachytene	21	30	30_1	RPA
Early zygotene	112	30	30_1	RPA
Pachytene	55	30	30_1	RPA
Pachytene	39	30	30_1	RPA
Pachytene	46	30	30_1	RPA
Late zygotene	43	30	30_1	RPA
Pachytene	34	30	30_1	RPA
Leptotene	103	30	30_1	RPA
Early zygotene	72	30	30_1	RPA
Pachytene	35	30	30_1	RPA
Pachytene	64	30	30_1	RPA
Late zygotene	65	30	30_1	RPA
Late zygotene	69	30	30_1	RPA
Leptotene	114	30	30_1	RPA
Late zygotene	73	22	22_1	RPA
Early zygotene	107	22	22_1	RPA
Pachytene	45	22	22_1	RPA
Late zygotene	64	22	22_1	RPA
Early zygotene	98	22	22_1	RPA
Pachytene	29	22	22_1	RPA
Pachytene	49	22	22_1	RPA
Early zygotene	104	22	22_1	RPA
Late zygotene	65	22	22_1	RPA
Late zygotene	73	22	22_1	RPA
Leptotene	112	22	22_1	RPA
Early zygotene	94	22	22_1	RPA
Early zygotene	81	22	22_1	RPA
Late zygotene	70	22	22_1	RPA
Early zygotene	92	22	22_1	RPA
Pachytene	44	22	22_1	RPA
Late zygotene	68	22	22_1	RPA
Late zygotene	60	22	22_1	RPA
Late zygotene	71	22	22_1	RPA
Pachytene	49	22	22_1	RPA
Pachytene	48	22	22_1	RPA
Late zygotene	76	22	22_1	RPA
Pachytene	26	22	22_1	RPA
Late zygotene	62	22	22_1	RPA
Leptotene	127	22	22_1	RPA
Leptotene	116	22	22_1	RPA
Early zygotene	114	22	22_1	RPA
Pachytene	51	22	22_1	RPA
Late zygotene	84	22	22_1	RPA
Late zygotene	73	22	22_1	RPA
Late zygotene	90	22	22_1	RPA
Leptotene	115	22	22_1	RPA
Early zygotene	86	22	22_1	RPA
Late zygotene	75	22	22_1	RPA
Late zygotene	61	22	22_1	RPA
Leptotene	110	22	22_1	RPA
Pachytene	62	22	22_1	RPA
Late zygotene	99	22	22_1	RPA
Late zygotene	85	22	22_1	RPA
Leptotene	115	22	22_1	RPA
Leptotene	133	22	22_1	RPA
Late zygotene	60	22	22_1	RPA
Pachytene	41	22	22_1	RPA
Late zygotene	71	22	22_1	RPA
Early zygotene	96	22	22_1	RPA
Late zygotene	58	22	22_1	RPA
Pachytene	62	22	22_1	RPA
Pachytene	60	22	22_1	RPA
Early zygotene	88	28	28_1	RPA
Leptotene	139	28	28_1	RPA
Leptotene	137	28	28_1	RPA
Pachytene	16	28	28_1	RPA
Late zygotene	58	28	28_1	RPA
Leptotene	114	28	28_1	RPA
Leptotene	115	28	28_1	RPA
Late zygotene	60	28	28_1	RPA
Leptotene	126	28	28_1	RPA
Leptotene	109	28	28_1	RPA
Late zygotene	78	28	28_1	RPA
Early zygotene	122	28	28_1	RPA
Late zygotene	39	28	28_1	RPA
Early zygotene	75	28	28_1	RPA
Leptotene	95	28	28_1	RPA
Early zygotene	97	28	28_1	RPA
Early zygotene	84	28	28_1	RPA
Leptotene	70	28	28_1	RPA
Early zygotene	93	28	28_1	RPA
Late zygotene	82	28	28_1	RPA
Early zygotene	123	28	28_2	RPA
Early zygotene	87	28	28_1	RPA
Leptotene	81	28	28_1	RPA
Early zygotene	101	28	28_1	RPA
Late zygotene	99	28	28_1	RPA
Leptotene	100	28	28_1	RPA
Late zygotene	70	22	22_1	RPA
Early zygotene	89	22	22_1	RPA
Leptotene	122	22	22_1	RPA
Early zygotene	91	22	22_1	RPA
Early zygotene	98	22	22_1	RPA
Early zygotene	100	22	22_1	RPA
Leptotene	120	22	22_1	RPA
Late zygotene	79	22	22_1	RPA
Leptotene	111	22	22_1	RPA
Leptotene	99	22	22_1	RPA
Leptotene	110	22	22_1	RPA
Leptotene	115	22	22_1	RPA
Leptotene	130	28	28_1	RPA
Early zygotene	124	28	28_1	RPA
Late zygotene	67	28	28_1	RPA
Leptotene	60	28	28_1	RPA
Early zygotene	148	28	28_2	RPA
Early zygotene	117	28	28_1	RPA
Early zygotene	139	28	28_1	RPA
Early zygotene	134	28	28_1	RPA
Early zygotene	123	28	28_1	RPA
Early zygotene	132	28	28_2	RPA
Early zygotene	114	28	28_1	RPA
Late zygotene	100	28	28_1	RPA
Late zygotene	89	28	28_1	RPA
Late zygotene	53	28	28_1	RPA
Leptotene	59	28	28_1	RPA
Early zygotene	95	28	28_1	RPA
Early zygotene	92	28	28_1	RPA
Late zygotene	67	28	28_1	RPA
Late zygotene	53	28	28_1	RPA
Late zygotene	68	28	28_1	RPA
Pachytene	27	26	26_2	RPA
Pachytene	31	26	26_2	RPA
Pachytene	28	26	26_2	RPA
Early zygotene	91	26	26_2	RPA
Early zygotene	98	26	26_2	RPA
Late zygotene	76	26	26_2	RPA
Pachytene	28	26	26_2	RPA
Early zygotene	100	26	26_2	RPA
Early zygotene	94	26	26_2	RPA
Early zygotene	86	26	26_2	RPA
Early zygotene	85	26	26_2	RPA
Pachytene	9	26	26_2	RPA
Early zygotene	89	26	26_2	RPA
Leptotene	114	26	26_2	RPA
Pachytene	20	26	26_2	RPA
Pachytene	13	26	26_2	RPA
Pachytene	21	26	26_2	RPA
Pachytene	17	26	26_2	RPA
Pachytene	20	26	26_2	RPA
Pachytene	22	26	26_2	RPA
Pachytene	20	26	26_2	RPA
Late zygotene	52	26	26_2	RPA
Early zygotene	84	26	26_2	RPA
Early zygotene	76	26	26_2	RPA
Late zygotene	88	26	26_2	RPA
Early zygotene	112	26	26_2	RPA
Early zygotene	101	26	26_2	RPA
Pachytene	56	26	26_2	RPA
Pachytene	44	26	26_2	RPA
Pachytene	48	26	26_2	RPA
Early zygotene	99	26	26_2	RPA
Pachytene	52	26	26_2	RPA
Late zygotene	83	26	26_2	RPA
Leptotene	91	26	26_2	RPA
Pachytene	44	26	26_2	RPA
Early zygotene	96	26	26_2	RPA
Early zygotene	102	26	26_2	RPA
Early zygotene	115	26	26_2	RPA
Late zygotene	78	26	26_2	RPA
Early zygotene	84	26	26_2	RPA
Late zygotene	67	26	26_2	RPA
Late zygotene	33	26	26_2	RPA
Late zygotene	71	26	26_2	RPA
Early zygotene	86	26	26_2	RPA
Pachytene	23	26	26_2	RPA
Early zygotene	87	26	26_2	RPA
Pachytene	40	26	26_2	RPA
Late zygotene	48	26	26_2	RPA
Late zygotene	42	26	26_2	RPA
Early zygotene	88	26	26_2	RPA
Early zygotene	96	26	26_2	RPA
Late zygotene	63	26	26_2	RPA
Pachytene	39	26	26_2	RPA
Early zygotene	91	26	26_2	RPA
Early zygotene	93	26	26_2	RPA
Late zygotene	77	26	26_2	RPA
Pachytene	38	26	26_2	RPA
Late zygotene	73	26	26_2	RPA
Pachytene	59	26	26_2	RPA
Late zygotene	60	26	26_2	RPA
Leptotene	101	26	26_2	RPA
Early zygotene	93	26	26_2	RPA
Late zygotene	56	26	26_2	RPA
Late zygotene	73	26	26_2	RPA
Early zygotene	93	26	26_1	RPA
Early zygotene	91	26	26_1	RPA
Late zygotene	81	26	26_1	RPA
Late zygotene	81	26	26_1	RPA
Late zygotene	72	26	26_1	RPA
Pachytene	39	26	26_1	RPA
Late zygotene	56	26	26_1	RPA
Leptotene	106	26	26_1	RPA
Late zygotene	79	26	26_1	RPA
Late zygotene	67	26	26_1	RPA
Late zygotene	72	26	26_1	RPA
Early zygotene	82	26	26_1	RPA
Pachytene	33	26	26_2	RPA
Late zygotene	53	26	26_2	RPA
Leptotene	105	26	26_2	RPA
Leptotene	113	26	26_2	RPA
Pachytene	54	26	26_2	RPA
Pachytene	72	26	26_2	RPA
Leptotene	99	26	26_2	RPA
Leptotene	101	26	26_2	RPA
Late zygotene	63	26	26_2	RPA
Early zygotene	92	26	26_2	RPA
Pachytene	47	26	26_2	RPA
Early zygotene	99	26	26_2	RPA
Pachytene	44	26	26_2	RPA
Pachytene	43	26	26_2	RPA
Late zygotene	79	26	26_2	RPA
Early zygotene	94	26	26_2	RPA
Late zygotene	76	26	26_2	RPA
Late zygotene	69	26	26_2	RPA
Early zygotene	98	26	26_2	RPA
Late zygotene	65	26	26_2	RPA
Early zygotene	94	26	26_2	RPA
Pachytene	60	26	26_2	RPA
Pachytene	33	26	26_2	RPA
Leptotene	93	26	26_2	RPA
Early zygotene	94	26	26_2	RPA
Leptotene	96	26	26_2	RPA
Early zygotene	94	26	26_2	RPA
Late zygotene	83	26	26_2	RPA
Pachytene	45	26	26_2	RPA
Late zygotene	52	26	26_2	RPA
Leptotene	94	26	26_2	RPA
Late zygotene	81	26	26_2	RPA
Pachytene	43	26	26_2	RPA
Early zygotene	99	26	26_2	RPA
Pachytene	53	26	26_2	RPA
Leptotene	95	26	26_2	RPA
Leptotene	103	26	26_2	RPA
Early zygotene	86	26	26_2	RPA
Early zygotene	93	26	26_2	RPA
Early zygotene	90	26	26_2	RPA
Pachytene	18	26	26_2	RPA
Pachytene	23	26	26_2	RPA
Pachytene	25	26	26_2	RPA
Pachytene	19	26	26_2	RPA
Pachytene	17	26	26_2	RPA
Pachytene	22	26	26_2	RPA
Pachytene	25	26	26_2	RPA
Pachytene	29	26	26_2	RPA
Pachytene	21	26	26_2	RPA
Pachytene	13	26	26_2	RPA
Pachytene	27	26	26_2	RPA
Pachytene	19	26	26_2	RPA
Leptotene	98	26	26_2	RPA
Leptotene	99	26	26_2	RPA
Leptotene	101	26	26_2	RPA
Pachytene	31	26	26_2	RPA
Late zygotene	75	22	22_2	RPA
Pachytene	33	22	22_2	RPA
Leptotene	123	22	22_2	RPA
Late zygotene	83	22	22_2	RPA
Early zygotene	104	22	22_2	RPA
Late zygotene	73	22	22_2	RPA
Pachytene	43	22	22_2	RPA
Early zygotene	100	22	22_2	RPA
Pachytene	27	22	22_2	RPA
Early zygotene	106	22	22_2	RPA
Late zygotene	60	22	22_2	RPA
Leptotene	127	22	22_2	RPA
Pachytene	45	22	22_2	RPA
Early zygotene	101	22	22_2	RPA
Early zygotene	101	22	22_2	RPA
Late zygotene	59	22	22_2	RPA
Late zygotene	72	22	22_2	RPA
Leptotene	119	22	22_2	RPA
Leptotene	119	22	22_2	RPA
Pachytene	34	22	22_2	RPA
Leptotene	118	22	22_2	RPA
Leptotene	121	22	22_2	RPA
Late zygotene	77	22	22_2	RPA
Late zygotene	81	22	22_2	RPA
Pachytene	46	22	22_2	RPA
Pachytene	47	22	22_2	RPA
Late zygotene	77	22	22_2	RPA
Late zygotene	79	22	22_2	RPA
Pachytene	26	22	22_2	RPA
Leptotene	103	22	22_2	RPA
Leptotene	112	22	22_2	RPA
Pachytene	20	22	22_2	RPA
Pachytene	21	22	22_2	RPA
Pachytene	48	22	22_2	RPA
Leptotene	101	22	22_2	RPA
Late zygotene	88	22	22_2	RPA
Early zygotene	96	22	22_2	RPA
Leptotene	114	22	22_2	RPA
Late zygotene	78	22	22_2	RPA
Pachytene	31	22	22_2	RPA
Leptotene	125	22	22_2	RPA
Late zygotene	66	22	22_2	RPA
Early zygotene	107	22	22_2	RPA
Pachytene	46	22	22_2	RPA
Pachytene	26	22	22_2	RPA
Leptotene	97	22	22_2	RPA
Leptotene	102	22	22_2	RPA
Late zygotene	60	22	22_2	RPA
Late zygotene	78	22	22_2	RPA
Early zygotene	108	22	22_2	RPA
Early zygotene	102	22	22_2	RPA
Early zygotene	96	22	22_2	RPA
Late zygotene	81	22	22_2	RPA
Leptotene	92	22	22_2	RPA
Leptotene	110	22	22_2	RPA
Pachytene	48	22	22_2	RPA
Late zygotene	65	22	22_2	RPA
Leptotene	132	22	22_2	RPA
Late zygotene	71	22	22_2	RPA
Pachytene	29	22	22_2	RPA
Leptotene	117	22	22_2	RPA
Late zygotene	60	22	22_2	RPA
Leptotene	100	22	22_2	RPA
Late zygotene	52	22	22_2	RPA
Leptotene	112	22	22_2	RPA
Leptotene	110	22	22_2	RPA
Early zygotene	98	22	22_2	RPA
Early zygotene	108	22	22_2	RPA
Early zygotene	92	22	22_2	RPA
Leptotene	113	22	22_2	RPA
Late zygotene	88	22	22_2	RPA
Pachytene	47	22	22_2	RPA
Early zygotene	105	22	22_2	RPA
Early zygotene	109	22	22_2	RPA
Leptotene	122	22	22_2	RPA
Early zygotene	95	22	22_2	RPA
Early zygotene	99	22	22_2	RPA
Early zygotene	95	22	22_2	RPA
Early zygotene	97	22	22_2	RPA
Late zygotene	72	22	22_2	RPA
Early zygotene	106	22	22_2	RPA
Leptotene	117	22	22_2	RPA
Leptotene	101	22	22_2	RPA
Late zygotene	64	22	22_2	RPA
Leptotene	124	22	22_2	RPA
Early zygotene	101	22	22_2	RPA
Early zygotene	106	22	22_2	RPA
Late zygotene	70	22	22_2	RPA
Late zygotene	65	22	22_2	RPA
Early zygotene	112	22	22_2	RPA
Leptotene	120	22	22_2	RPA
Late zygotene	79	22	22_2	RPA
Leptotene	111	22	22_2	RPA
Leptotene	120	22	22_2	RPA
Early zygotene	109	22	22_2	RPA
Late zygotene	78	22	22_2	RPA
Late zygotene	60	22	22_2	RPA
Leptotene	110	22	22_2	RPA
Early zygotene	95	22	22_2	RPA
Pachytene	54	22	22_2	RPA
Pachytene	41	22	22_2	RPA
Pachytene	55	22	22_2	RPA
Pachytene	51	22	22_2	RPA
Leptotene	92	22	22_2	RPA
Pachytene	41	22	22_2	RPA
Late zygotene	65	26	26_1	RPA
Early zygotene	111	26	26_1	RPA
Leptotene	117	26	26_1	RPA
Leptotene	123	26	26_2	RPA
Leptotene	121	26	26_2	RPA
Early zygotene	111	26	26_1	RPA
Early zygotene	120	26	26_1	RPA
Late zygotene	71	26	26_1	RPA
Leptotene	121	26	26_1	RPA
Late zygotene	50	26	26_1	RPA
Leptotene	97	26	26_1	RPA
Early zygotene	92	26	26_1	RPA
Late zygotene	60	26	26_1	RPA
Late zygotene	61	26	26_1	RPA
Leptotene	125	26	26_2	RPA
Leptotene	86	26	26_1	RPA
Early zygotene	102	26	26_1	RPA
Leptotene	114	26	26_2	RPA
Early zygotene	106	26	26_1	RPA
Early zygotene	114	26	26_1	RPA
Late zygotene	73	26	26_1	RPA
Early zygotene	102	26	26_1	RPA
Late zygotene	79	26	26_1	RPA
Leptotene	127	26	26_2	RPA
Leptotene	125	26	26_1	RPA
Late zygotene	61	26	26_1	RPA
Leptotene	101	26	26_1	RPA
Late zygotene	70	26	26_1	RPA
Leptotene	105	26	26_1	RPA
Leptotene	117	26	26_1	RPA
Early zygotene	103	26	26_1	RPA
Early zygotene	98	26	26_1	RPA
Leptotene	124	26	26_1	RPA
Early zygotene	100	26	26_1	RPA
Leptotene	111	26	26_1	RPA
Late zygotene	68	26	26_1	RPA
Late zygotene	58	26	26_1	RPA
Early zygotene	88	26	26_1	RPA
Early zygotene	114	26	26_1	RPA
Leptotene	117	26	26_1	RPA
Leptotene	118	26	26_1	RPA
Leptotene	113	26	26_2	RPA
Leptotene	116	26	26_2	RPA
Late zygotene	73	26	26_1	RPA
Early zygotene	105	26	26_1	RPA
Early zygotene	81	26	26_1	RPA
Late zygotene	62	26	26_1	RPA
Leptotene	115	26	26_2	RPA
Leptotene	115	26	26_2	RPA
Leptotene	118	26	26_1	RPA
Leptotene	91	26	26_1	RPA
Early zygotene	88	26	26_1	RPA
Early zygotene	106	26	26_1	RPA
Early zygotene	110	26	26_1	RPA
Early zygotene	93	26	26_1	RPA
Leptotene	103	26	26_1	RPA
Early zygotene	94	26	26_1	RPA
Late zygotene	67	26	26_1	RPA
Pachytene	42	26	26_1	RPA
Late zygotene	75	26	26_1	RPA
Early zygotene	104	26	26_1	RPA
Pachytene	38	26	26_1	RPA
Late zygotene	78	26	26_1	RPA
Leptotene	110	26	26_1	RPA
Late zygotene	74	26	26_1	RPA
Late zygotene	66	26	26_1	RPA
Late zygotene	74	26	26_1	RPA
Early zygotene	110	26	26_1	RPA
Leptotene	124	26	26_1	RPA
Late zygotene	68	26	26_1	RPA
Leptotene	121	26	26_1	RPA
Late zygotene	66	26	26_1	RPA
Pachytene	33	26	26_1	RPA
Pachytene	46	26	26_1	RPA
Leptotene	127	26	26_1	RPA
Pachytene	36	26	26_1	RPA
Leptotene	116	26	26_1	RPA
Pachytene	32	26	26_1	RPA
Leptotene	127	26	26_1	RPA
Pachytene	39	26	26_1	RPA
Pachytene	37	26	26_1	RPA
Leptotene	124	26	26_1	RPA
Pachytene	35	26	26_1	RPA
Pachytene	37	26	26_1	RPA
Leptotene	118	26	26_1	RPA
Leptotene	132	26	26_2	RPA
Early zygotene	96	26	26_2	RPA
Leptotene	106	26	26_2	RPA
Leptotene	111	26	26_2	RPA
Early zygotene	88	26	26_2	RPA
Leptotene	115	26	26_2	RPA
Leptotene	102	26	26_2	RPA
Leptotene	101	26	26_2	RPA
Leptotene	114	30	30_2	RPA
Leptotene	101	30	30_2	RPA
Early zygotene	97	30	30_2	RPA
Leptotene	95	30	30_2	RPA
Early zygotene	95	30	30_2	RPA
Leptotene	97	30	30_2	RPA
Late zygotene	66	30	30_2	RPA
Early zygotene	85	30	30_2	RPA
Early zygotene	95	30	30_2	RPA
Early zygotene	72	30	30_2	RPA
Early zygotene	80	30	30_2	RPA
Leptotene	103	30	30_2	RPA
Leptotene	94	30	30_2	RPA
Leptotene	99	30	30_2	RPA
Early zygotene	92	30	30_2	RPA
Leptotene	100	30	30_2	RPA
Leptotene	104	30	30_2	RPA
Early zygotene	88	30	30_2	RPA
Late zygotene	55	30	30_2	RPA
Early zygotene	87	30	30_2	RPA
Early zygotene	97	30	30_2	RPA
Leptotene	105	30	30_2	RPA
Leptotene	94	30	30_2	RPA
Early zygotene	88	30	30_2	RPA
Leptotene	102	30	30_2	RPA
Leptotene	103	30	30_2	RPA
Early zygotene	82	30	30_2	RPA
Early zygotene	90	30	30_2	RPA
Early zygotene	107	30	30_2	RPA
Leptotene	120	30	30_2	RPA
Late zygotene	81	30	30_2	RPA
Leptotene	110	30	30_2	RPA
Early zygotene	97	30	30_2	RPA
Late zygotene	67	30	30_2	RPA
Late zygotene	61	30	30_2	RPA
Late zygotene	62	30	30_2	RPA
Pachytene	46	30	30_2	RPA
Early zygotene	86	30	30_2	RPA
Early zygotene	90	30	30_2	RPA
Early zygotene	72	30	30_2	RPA
Early zygotene	72	30	30_2	RPA
Pachytene	39	30	30_2	RPA
Leptotene	101	30	30_2	RPA
Early zygotene	72	30	30_2	RPA
Late zygotene	61	30	30_2	RPA
Early zygotene	70	30	30_2	RPA
Late zygotene	60	30	30_2	RPA
Late zygotene	61	30	30_2	RPA
Leptotene	104	30	30_2	RPA
Late zygotene	68	30	30_2	RPA
Leptotene	100	30	30_2	RPA
Early zygotene	89	30	30_2	RPA
Pachytene	47	30	30_2	RPA
Early zygotene	81	30	30_2	RPA
Early zygotene	82	30	30_2	RPA
Early zygotene	87	30	30_2	RPA
Early zygotene	74	30	30_2	RPA
Early zygotene	76	30	30_2	RPA
Leptotene	99	30	30_2	RPA
Early zygotene	74	30	30_2	RPA
Early zygotene	80	30	30_2	RPA
Late zygotene	65	30	30_2	RPA
Early zygotene	79	30	30_2	RPA
Late zygotene	59	30	30_2	RPA
Early zygotene	71	30	30_2	RPA
Early zygotene	81	30	30_2	RPA
Late zygotene	55	30	30_2	RPA
Early zygotene	80	30	30_2	RPA
Early zygotene	71	30	30_2	RPA
Late zygotene	52	30	30_2	RPA
Late zygotene	53	30	30_2	RPA
Late zygotene	54	30	30_2	RPA
Leptotene	104	30	30_2	RPA
Leptotene	98	30	30_2	RPA
Late zygotene	52	30	30_2	RPA
Early zygotene	89	30	30_2	RPA
Late zygotene	50	30	30_2	RPA
Late zygotene	54	30	30_2	RPA
Late zygotene	64	30	30_2	RPA
Leptotene	94	30	30_2	RPA
Leptotene	93	30	30_2	RPA
Late zygotene	56	30	30_2	RPA
Leptotene	100	30	30_2	RPA
Pachytene	45	30	30_2	RPA
Leptotene	116	26	26_1	RPA
Pachytene	32	26	26_1	RPA
Leptotene	127	26	26_1	RPA
Pachytene	39	26	26_1	RPA
Pachytene	37	26	26_1	RPA
Pachytene	35	26	26_1	RPA
Leptotene	124	26	26_1	RPA
Pachytene	37	26	26_1	RPA
Pachytene	51	22	22_1	RPA
Pachytene	40	22	22_1	RPA
Pachytene	52	22	22_1	RPA
Pachytene	56	22	22_1	RPA
Pachytene	35	22	22_1	RPA
Pachytene	26	22	22_1	RPA
Pachytene	44	22	22_1	RPA
Pachytene	40	22	22_1	RPA
Pachytene	46	22	22_1	RPA
Pachytene	42	22	22_1	RPA
Pachytene	51	22	22_1	RPA
Late zygotene	51	30	30_2	RPA
Late zygotene	57	30	30_2	RPA
Leptotene	95	30	30_2	RPA
Pachytene	47	30	30_2	RPA
Late zygotene	68	30	30_2	RPA
Late zygotene	65	30	30_2	RPA
Leptotene	101	30	30_2	RPA
Pachytene	41	30	30_2	RPA
Late zygotene	64	30	30_2	RPA
Leptotene	101	30	30_2	RPA
Leptotene	103	30	30_2	RPA
Leptotene	104	30	30_2	RPA
Leptotene	93	30	30_2	RPA
Pachytene	43	30	30_2	RPA
Pachytene	44	30	30_2	RPA
Pachytene	40	30	30_2	RPA
Pachytene	44	30	30_2	RPA
Pachytene	34	30	30_2	RPA
Pachytene	41	30	30_2	RPA
Pachytene	40	30	30_2	RPA
Leptotene	108	20	30_2	RPA
Leptotene	101	20	30_2	RPA
Early zygotene	96	20	20_1	RPA
Leptotene	112	20	20_1	RPA
Leptotene	117	20	20_1	RPA
Early zygotene	91	20	20_1	RPA
Late zygotene	68	20	20_1	RPA
Pachytene	48	20	20_1	RPA
Leptotene	102	20	20_1	RPA
Leptotene	91	20	20_1	RPA
Pachytene	37	20	20_1	RPA
Pachytene	44	20	20_1	RPA
Early zygotene	109	20	20_1	RPA
Leptotene	119	20	20_1	RPA
Late zygotene	60	20	20_1	RPA
Early zygotene	94	20	20_1	RPA
Early zygotene	92	20	20_1	RPA
Early zygotene	83	20	20_1	RPA
Early zygotene	95	20	20_1	RPA
Early zygotene	107	20	20_1	RPA
Leptotene	95	20	20_1	RPA
Pachytene	38	20	20_1	RPA
Leptotene	125	20	20_1	RPA
Early zygotene	98	20	20_1	RPA
Early zygotene	107	20	20_1	RPA
Pachytene	51	20	20_1	RPA
Pachytene	45	20	20_1	RPA
Late zygotene	72	20	20_1	RPA
Late zygotene	87	20	20_1	RPA
Early zygotene	135	20	20_1	RPA
Early zygotene	96	20	20_1	RPA
Pachytene	43	20	20_1	RPA
Pachytene	48	20	20_1	RPA
Pachytene	37	20	20_1	RPA
Late zygotene	61	20	20_1	RPA
Early zygotene	91	20	20_1	RPA
Early zygotene	84	20	20_1	RPA
Late zygotene	72	20	20_1	RPA
Pachytene	43	20	20_1	RPA
Pachytene	41	20	20_1	RPA
Leptotene	115	20	20_1	RPA
Early zygotene	100	20	20_1	RPA
Early zygotene	93	20	20_1	RPA
Early zygotene	95	20	20_1	RPA
Early zygotene	83	20	20_1	RPA
Early zygotene	91	20	20_1	RPA
Leptotene	118	20	20_1	RPA
Early zygotene	123	20	20_1	RPA
Leptotene	127	20	20_2	RPA
Late zygotene	69	20	20_2	RPA
Early zygotene	119	20	20_2	RPA
Early zygotene	111	20	20_2	RPA
Early zygotene	93	20	20_2	RPA
Early zygotene	113	20	20_2	RPA
Early zygotene	122	20	20_2	RPA
Late zygotene	75	20	20_2	RPA
Late zygotene	70	20	20_2	RPA
Early zygotene	92	20	20_2	RPA
Late zygotene	73	20	20_2	RPA
Leptotene	132	20	20_2	RPA
Leptotene	122	20	20_2	RPA
Leptotene	119	20	20_2	RPA
Late zygotene	70	20	20_2	RPA
Leptotene	112	20	20_2	RPA
Pachytene	51	20	20_2	RPA
Late zygotene	65	20	20_2	RPA
Late zygotene	72	20	20_2	RPA
Late zygotene	74	20	20_2	RPA
Late zygotene	70	20	20_2	RPA
Late zygotene	77	20	20_2	RPA
Late zygotene	85	20	20_2	RPA
Late zygotene	58	20	20_2	RPA
Early zygotene	88	20	20_2	RPA
Early zygotene	81	20	20_2	RPA
Late zygotene	63	20	20_1	RPA
Early zygotene	81	20	20_1	RPA
Pachytene	51	20	20_1	RPA
Pachytene	52	20	20_1	RPA
Late zygotene	64	20	20_1	RPA
Early zygotene	90	20	20_1	RPA
Early zygotene	83	20	20_1	RPA
Late zygotene	67	20	20_1	RPA
Early zygotene	91	20	20_1	RPA
Late zygotene	69	20	20_1	RPA
Pachytene	55	20	20_1	RPA
Late zygotene	61	20	20_1	RPA
Early zygotene	75	20	20_1	RPA
Late zygotene	61	20	20_1	RPA
Late zygotene	65	20	20_1	RPA
Leptotene	117	20	20_1	RPA
Early zygotene	101	20	20_1	RPA
Early zygotene	90	20	20_1	RPA
Pachytene	17	28	28_1	RPA
Late zygotene	64	20	20_2	RPA
Early zygotene	94	20	20_2	RPA
Late zygotene	72	20	20_2	RPA
Early zygotene	95	20	20_2	RPA
Early zygotene	112	20	20_2	RPA
Pachytene	48	20	20_2	RPA
Pachytene	53	20	20_2	RPA
Pachytene	52	20	20_1	RPA
Late zygotene	86	20	20_1	RPA
Pachytene	58	20	20_1	RPA
Early zygotene	101	20	20_1	RPA
Early zygotene	104	20	20_1	RPA
Early zygotene	108	20	20_1	RPA
Late zygotene	78	20	20_1	RPA
Late zygotene	73	20	20_1	RPA
Late zygotene	82	20	20_1	RPA
Early zygotene	105	20	20_1	RPA
Pachytene	36	20	20_1	RPA
Early zygotene	81	20	20_1	RPA
Early zygotene	93	20	20_1	RPA
Late zygotene	69	20	20_1	RPA
Early zygotene	114	20	20_1	RPA
Leptotene	104	20	20_1	RPA
Leptotene	119	20	20_1	RPA
Late zygotene	83	20	20_1	RPA
Early zygotene	116	20	20_1	RPA
Leptotene	130	20	20_1	RPA
Leptotene	126	20	20_1	RPA
Leptotene	137	20	20_1	RPA
Early zygotene	124	20	20_1	RPA
Leptotene	120	20	20_1	RPA
Leptotene	119	20	20_1	RPA
Leptotene	129	20	20_1	RPA
Leptotene	125	20	20_1	RPA
Leptotene	130	20	20_1	RPA
Leptotene	97	20	20_1	RPA
Pachytene	54	20	20_1	RPA
Leptotene	126	20	20_1	RPA
Late zygotene	76	20	20_1	RPA
Late zygotene	80	20	20_1	RPA
Late zygotene	87	20	20_1	RPA
Pachytene	63	20	20_1	RPA
Early zygotene	85	28	28_2	RPA
Early zygotene	72	28	28_1	RPA
Early zygotene	82	28	28_2	RPA
Early zygotene	93	28	28_2	RPA
Early zygotene	78	28	28_2	RPA
Early zygotene	80	28	28_2	RPA
Early zygotene	91	28	28_2	RPA
Early zygotene	82	28	28_2	RPA
Late zygotene	71	28	28_2	RPA
Leptotene	97	28	28_2	RPA
Leptotene	100	28	28_2	RPA
Late zygotene	67	28	28_2	RPA
Leptotene	101	28	28_2	RPA
Leptotene	102	28	28_2	RPA
Late zygotene	68	28	28_2	RPA
Leptotene	119	28	28_2	RPA
Late zygotene	64	28	28_2	RPA
Late zygotene	78	28	28_2	RPA
Leptotene	103	28	28_2	RPA
Late zygotene	63	28	28_2	RPA
Late zygotene	63	28	28_2	RPA
Early zygotene	73	28	28_1	RPA
Early zygotene	97	28	28_2	RPA
Early zygotene	82	28	28_2	RPA
Late zygotene	67	28	28_2	RPA
Late zygotene	68	28	28_2	RPA
Early zygotene	75	28	28_2	RPA
Early zygotene	74	28	28_2	RPA
Early zygotene	87	28	28_2	RPA
Early zygotene	90	28	28_2	RPA
Late zygotene	73	28	28_2	RPA
Late zygotene	75	28	28_2	RPA
Leptotene	96	28	28_2	RPA
Early zygotene	88	28	28_2	RPA
Leptotene	93	28	28_2	RPA
Late zygotene	71	28	28_2	RPA
Leptotene	96	28	28_2	RPA
Late zygotene	64	28	28_2	RPA
Early zygotene	78	28	28_1	RPA
Late zygotene	68	28	28_2	RPA
Early zygotene	81	28	28_2	RPA
Late zygotene	68	28	28_2	RPA
Early zygotene	78	28	28_2	RPA
Early zygotene	77	28	28_2	RPA
Early zygotene	90	28	28_2	RPA
Pachytene	52	20	20_1	RPA
Late zygotene	68	20	20_1	RPA
Late zygotene	75	20	20_1	RPA
Late zygotene	85	20	20_1	RPA
Late zygotene	76	20	20_1	RPA
Late zygotene	76	20	20_1	RPA
Leptotene	114	20	20_1	RPA
Pachytene	66	20	20_1	RPA
Pachytene	58	20	20_1	RPA
Late zygotene	88	20	20_1	RPA
Pachytene	62	20	20_1	RPA
Leptotene	122	20	20_1	RPA
Pachytene	49	20	20_1	RPA
Late zygotene	81	20	20_2	RPA
Leptotene	126	20	20_2	RPA
Pachytene	51	20	20_2	RPA
Leptotene	123	20	20_2	RPA
Early zygotene	95	20	20_2	RPA
Late zygotene	85	20	20_2	RPA
Leptotene	107	28	28_2	RPA
Late zygotene	76	28	28_2	RPA
Early zygotene	102	28	28_2	RPA
Pachytene	18	28	28_2	RPA
Early zygotene	81	28	28_2	RPA
Early zygotene	86	28	28_2	RPA
Pachytene	25	28	28_2	RPA
Leptotene	111	28	28_2	RPA
Early zygotene	86	28	28_2	RPA
Early zygotene	99	28	28_2	RPA
Leptotene	109	28	28_2	RPA
Late zygotene	50	28	28_2	RPA
Late zygotene	40	28	28_2	RPA
Early zygotene	90	28	28_2	RPA
Early zygotene	89	28	28_2	RPA
Late zygotene	57	28	28_2	RPA
Pachytene	24	28	28_2	RPA
Pachytene	21	28	28_2	RPA
Leptotene	104	28	28_2	RPA
Early zygotene	75	28	28_1	RPA
Leptotene	100	28	28_2	RPA
Late zygotene	49	28	28_2	RPA
Early zygotene	96	28	28_2	RPA
Late zygotene	55	28	28_2	RPA
Pachytene	26	28	28_2	RPA
Late zygotene	53	28	28_2	RPA
Late zygotene	47	28	28_2	RPA
Pachytene	22	28	28_2	RPA
Pachytene	20	28	28_2	RPA
Late zygotene	48	28	28_2	RPA
Leptotene	114	28	28_2	RPA
Pachytene	23	28	28_2	RPA
Early zygotene	83	28	28_2	RPA
Leptotene	99	28	28_2	RPA
Leptotene	107	28	28_2	RPA
Leptotene	110	28	28_2	RPA
Early zygotene	82	28	28_2	RPA
Pachytene	22	28	28_2	RPA
Early zygotene	80	28	28_2	RPA
Late zygotene	66	28	28_2	RPA
Leptotene	109	28	28_2	RPA
Early zygotene	95	28	28_2	RPA
Late zygotene	44	28	28_2	RPA
Late zygotene	64	28	28_2	RPA
Late zygotene	52	28	28_2	RPA
Leptotene	120	28	28_2	RPA
Pachytene	24	28	28_2	RPA
Late zygotene	36	28	28_2	RPA
Pachytene	19	28	28_2	RPA
Late zygotene	43	28	28_2	RPA
Pachytene	21	28	28_2	RPA
Pachytene	22	28	28_2	RPA
Early zygotene	85	28	28_2	RPA
Late zygotene	49	28	28_2	RPA
Leptotene	105	28	28_2	RPA
Early zygotene	101	28	28_2	RPA
Late zygotene	52	28	28_2	RPA
Early zygotene	85	28	28_2	RPA
Pachytene	25	28	28_2	RPA
Leptotene	107	28	28_2	RPA
Late zygotene	59	28	28_2	RPA
Pachytene	19	28	28_2	RPA
Leptotene	108	28	28_2	RPA
Pachytene	20	28	28_2	RPA
Pachytene	23	28	28_2	RPA
Pachytene	16	28	28_2	RPA
Pachytene	20	28	28_2	RPA
Pachytene	18	28	28_2	RPA
Pachytene	20	28	28_2	RPA
Pachytene	18	28	28_2	RPA
Leptotene	103	28	28_2	RPA
Pachytene	15	28	28_2	RPA
Leptotene	91	28	28_2	RPA
Pachytene	19	28	28_2	RPA
Leptotene	104	20	20_2	RPA
Early zygotene	89	20	20_2	RPA
Leptotene	102	20	20_2	RPA
Leptotene	110	20	20_2	RPA
Leptotene	92	20	20_2	RPA
Pachytene	43	20	20_2	RPA
Leptotene	101	20	20_2	RPA
Late zygotene	58	20	20_2	RPA
Leptotene	109	20	20_2	RPA
Leptotene	108	20	20_2	RPA
Pachytene	33	20	20_2	RPA
Leptotene	101	20	20_2	RPA
Pachytene	31	20	20_2	RPA
Early zygotene	81	20	20_2	RPA
Early zygotene	101	20	20_2	RPA
Early zygotene	82	20	20_2	RPA
Leptotene	100	20	20_2	RPA
Late zygotene	60	20	20_2	RPA
Pachytene	28	20	20_2	RPA
Pachytene	34	20	20_2	RPA
Leptotene	101	20	20_2	RPA
Pachytene	40	20	20_2	RPA
Pachytene	38	20	20_2	RPA
Pachytene	54	20	20_2	RPA
Late zygotene	58	20	20_2	RPA
Leptotene	105	20	20_2	RPA
Early zygotene	93	20	20_2	RPA
Leptotene	104	20	20_2	RPA
Early zygotene	82	20	20_2	RPA
Early zygotene	75	20	20_2	RPA
Pachytene	35	20	20_2	RPA
Pachytene	31	20	20_2	RPA
Early zygotene	82	20	20_2	RPA
Leptotene	97	20	20_2	RPA
Leptotene	102	20	20_2	RPA
Early zygotene	99	20	20_2	RPA
Early zygotene	95	20	20_2	RPA
Early zygotene	83	20	20_2	RPA
Pachytene	39	20	20_2	RPA
Late zygotene	60	20	20_2	RPA
Late zygotene	63	20	20_2	RPA
Pachytene	47	20	20_2	RPA
Late zygotene	67	20	20_2	RPA
Pachytene	34	20	20_2	RPA
Pachytene	37	20	20_2	RPA
Leptotene	63	20	20_2	RPA
Late zygotene	71	20	20_2	RPA
Pachytene	37	20	20_2	RPA
Late zygotene	75	20	20_2	RPA
Late zygotene	63	20	20_2	RPA
Pachytene	37	20	20_2	RPA
Pachytene	40	20	20_2	RPA
Early zygotene	85	20	20_2	RPA
Pachytene	44	20	20_2	RPA
Pachytene	33	20	20_2	RPA
Pachytene	46	20	20_2	RPA
Early zygotene	87	20	20_2	RPA
Late zygotene	67	20	20_2	RPA
Early zygotene	92	20	20_2	RPA
Late zygotene	67	20	20_2	RPA
Pachytene	37	20	20_2	RPA
Leptotene	106	20	20_2	RPA
Pachytene	46	20	20_2	RPA
Leptotene	113	20	20_2	RPA
Leptotene	112	20	20_2	RPA
